# Supplementary material for: Lipophilic mono-guanidines versus mono-(thio)ureas: anion transport, lipid binding, and antibacterial activity
Source: RSC Adv. 2026 Jul 6. Online ahead of print. doi: 10.1039/d6ra04370d (PMC13334524; doi:10.1039/d6ra04370d)
Supplement: RA-OLF-D6RA04370D-s002 [file RA-OLF-D6RA04370D-s002.cif]

# Supplementary Information (SI) for RSC Advances.
# This journal is © The Royal Society of Chemistry 2026

####################################################################### 
# 
# This file contains crystal structure data downloaded from the 
# Cambridge Structural Database (CSD) hosted by the Cambridge 
# Crystallographic Data Centre (CCDC).
# 
# Full information about CCDC data access policies and citation 
# guidelines are available at http://www.ccdc.cam.ac.uk/access/V1 
# 
# Audit and citation data items may have been added by the CCDC. 
# Please retain this information to preserve the provenance of 
# this file and to allow appropriate attribution of the data. 
# 
#######################################################################

data_XZ054_0m_a
_database_code_depnum_ccdc_archive 'CCDC 2542395'
loop_
_audit_author_name
_audit_author_address
'Xiadong Zhang'
;Tulane University
United States of America
;
_audit_update_record             
;
2026-03-30 deposited with the CCDC.	2026-06-19 downloaded from the CCDC.
;
_audit_creation_method           
;FinalCif 2024.9-1 by Daniel Kratzert, Freiburg 2026, 
https://dkratzert.de/finalcif.html
;
_shelx_SHELXL_version_number     2019/3
_chemical_name_systematic        ?
_chemical_name_common            'Randima Weerakonda Arachchige'
_chemical_formula_sum            'C15 H13 Cl F6 N3 O0.50'
_chemical_formula_moiety         ?
_chemical_formula_weight         392.73
_chemical_melting_point          ?
_space_group_crystal_system      triclinic
_space_group_IT_number           2
_space_group_name_H-M_alt        'P -1'
_space_group_name_Hall           '-P 1'
_shelx_space_group_comment       
;
The symmetry employed for this shelxl refinement is uniquely defined
by the following loop, which should always be used as a source of
symmetry information in preference to the above space-group names.
They are only intended as comments.
;

loop_
_space_group_symop_operation_xyz
'x, y, z'
'-x, -y, -z'

_cell_length_a                   10.5804(4)
_cell_length_b                   11.5938(5)
_cell_length_c                   15.2938(6)
_cell_angle_alpha                82.798(2)
_cell_angle_beta                 73.577(2)
_cell_angle_gamma                74.203(2)
_cell_volume                     1729.16(12)
_cell_formula_units_Z            4
_cell_measurement_temperature    150(2)
_cell_measurement_reflns_used    5738
_cell_measurement_theta_min      2.3541
_cell_measurement_theta_max      20.6966
_cell_measurement_wavelength     0.71073
_exptl_crystal_description       block
_exptl_crystal_colour            'clear colourless'
_exptl_crystal_recrystallization_method ?
_exptl_crystal_density_meas      ?
_exptl_crystal_density_method    ?
_exptl_crystal_density_diffrn    1.509
_exptl_crystal_F_000             796
_exptl_crystal_size_max          0.132
_exptl_crystal_size_mid          0.032
_exptl_crystal_size_min          0.022
_exptl_absorpt_coefficient_mu    0.287
_exptl_absorpt_correction_type   Multi-Scan
_exptl_absorpt_correction_T_min  0.963
_exptl_absorpt_correction_T_max  0.994
_exptl_absorpt_process_details   
;Krause, L., Herbst-Irmer, R., Sheldrick, G. M., Stalke, D. (2015).
"Comparison of silver and molybdenum microfocus X-ray sources for single-crystal
 structure determination"
J. Appl. Cryst. 48, 3-10.
doi:10.1107/S1600576714022985
;
_exptl_absorpt_special_details   ?
_exptl_bruker_absorpt_correction_T_ratio 0.8617
_shelx_estimated_absorpt_T_min   0.963
_shelx_estimated_absorpt_T_max   0.994
_exptl_transmission_factor_min   ?
_exptl_transmission_factor_max   ?
_exptl_special_details           ?
_diffrn_ambient_temperature      150(2)
_diffrn_radiation_type           MoK\a
_diffrn_radiation_wavelength     0.71073
_diffrn_radiation_monochromator  'flat graphite'
_bruker_diffrn_measurement_temperature_device CryostreamPlus
_diffrn_radiation_probe          ?
_diffrn_source                   'sealed tube'
_diffrn_source_type              ?
_diffrn_source_target            Mo
_diffrn_source_voltage           50.0
_diffrn_source_current           30.0
_diffrn_detector                 CPAD
_diffrn_detector_type            PhotonIII_C7
_diffrn_detector_area_resol_mean 7.391
_diffrn_measurement_device       'FIXEDCHI diffractometer'
_diffrn_measurement_device_type  'Bruker D8'
_diffrn_measurement_method       '\w and \f scans'
_diffrn_measurement_specimen_support ?
_diffrn_measurement_details      
;<Phi   scan: start=   0.0; len= 180.0; end= 180.0 at [Counterclockwise Eulerian 
angles: dx= 50.00 mm theta=   0.000 deg omega=   0.000 deg chi=  54.818 deg] 
measure for 1.0 seconds; frame angle 1.00 degrees, wavelength=0.71076>
<Phi   scan: start= 180.0; len= 180.0; end= 360.0 at [Counterclockwise Eulerian 
angles: dx= 50.00 mm theta=   0.000 deg omega=   0.000 deg chi=  54.818 deg] 
measure for 1.0 seconds; frame angle 1.00 degrees, wavelength=0.71076>
<Phi   scan: start= 180.0; len= 180.0; end= 360.0 at [Counterclockwise Eulerian 
angles: dx= 50.00 mm theta=   0.000 deg omega=   0.000 deg chi=  54.818 deg] 
measure for 1.0 seconds; frame angle 1.00 degrees, wavelength=0.71076>
<Phi   scan: start=   0.0; len= 180.0; end= 180.0 at [Counterclockwise Eulerian 
angles: dx= 50.00 mm theta=   0.000 deg omega=   0.000 deg chi=  54.818 deg] 
measure for 1.0 seconds; frame angle 1.00 degrees, wavelength=0.71076>
<Omega scan: start= 181.4; len= 184.0; end= 365.4 at [Counterclockwise Eulerian 
angles: dx= 50.00 mm theta=   1.776 deg phi= 216.000 deg chi=  54.818 deg] 
measure for 30.0 seconds; frame angle 0.50 degrees, wavelength=0.71076>
<Omega scan: start= 203.2; len= 186.0; end= 389.2 at [Counterclockwise Eulerian 
angles: dx= 50.00 mm theta=  13.210 deg phi= 108.000 deg chi=  54.818 deg] 
measure for 30.0 seconds; frame angle 0.50 degrees, wavelength=0.71076>
<Omega scan: start= 181.4; len= 184.0; end= 365.4 at [Counterclockwise Eulerian 
angles: dx= 50.00 mm theta=   1.776 deg phi= 288.000 deg chi=  54.818 deg] 
measure for 30.0 seconds; frame angle 0.50 degrees, wavelength=0.71076>
<Omega scan: start= 203.2; len= 186.0; end= 389.2 at [Counterclockwise Eulerian 
angles: dx= 50.00 mm theta=  13.210 deg phi=  36.000 deg chi=  54.818 deg] 
measure for 30.0 seconds; frame angle 0.50 degrees, wavelength=0.71076>
<Phi   scan: start=   0.0; len= 360.0; end= 360.0 at [Counterclockwise Eulerian 
angles: dx= 50.00 mm theta=   1.776 deg omega=   6.740 deg chi=  54.818 deg] 
measure for 30.0 seconds; frame angle 0.50 degrees, wavelength=0.71076>
<Omega scan: start= 181.4; len= 184.0; end= 365.4 at [Counterclockwise Eulerian 
angles: dx= 50.00 mm theta=   1.776 deg phi=   0.000 deg chi=  54.818 deg] 
measure for 30.0 seconds; frame angle 0.50 degrees, wavelength=0.71076>
<Omega scan: start= 181.4; len= 184.0; end= 365.4 at [Counterclockwise Eulerian 
angles: dx= 50.00 mm theta=   1.776 deg phi= 144.000 deg chi=  54.818 deg] 
measure for 30.0 seconds; frame angle 0.50 degrees, wavelength=0.71076>
;
_diffrn_measurement_bruker_total_exposure_time 88800.0
_diffrn_reflns_number            47426
_diffrn_reflns_av_unetI/netI     0.0699
_diffrn_reflns_av_R_equivalents  0.1006
_diffrn_reflns_theta_min         1.828
_diffrn_reflns_theta_max         23.968
_diffrn_reflns_theta_full        23.968
_diffrn_reflns_limit_h_min       -12
_diffrn_reflns_limit_h_max       12
_diffrn_reflns_limit_k_min       -13
_diffrn_reflns_limit_k_max       13
_diffrn_reflns_limit_l_min       -17
_diffrn_reflns_limit_l_max       17
_diffrn_reflns_reduction_process narrow-frame
_diffrn_measured_fraction_theta_max 0.994
_diffrn_measured_fraction_theta_full 0.994
_diffrn_reflns_Laue_measured_fraction_max 0.994
_diffrn_reflns_Laue_measured_fraction_full 0.994
_diffrn_reflns_point_group_measured_fraction_max 0.994
_diffrn_reflns_point_group_measured_fraction_full 0.994
_diffrn_reflns_bruker_av_norm_I  98.409
_diffrn_reflns_bruker_number_gt  21966
_reflns_number_total             5380
_reflns_number_gt                3465
_reflns_threshold_expression     'I > 2\s(I)'
_reflns_Friedel_coverage         0.000
_reflns_Friedel_fraction_max     .
_reflns_Friedel_fraction_full    .
_reflns_special_details          
;
 Reflections were merged by SHELXL according to the crystal
 class for the calculation of statistics and refinement.
 
 _reflns_Friedel_fraction is defined as the number of unique
 Friedel pairs measured divided by the number that would be
 possible theoretically, ignoring centric projections and
 systematic absences.
;
_computing_data_collection       'Bruker Instrument Service v8.5.5.6'
_computing_cell_refinement       'SAINT V8.41 (Bruker AXS LLC)'
_computing_data_reduction        'SAINT V8.41 (Bruker AXS LLC)'
_computing_structure_solution    'SHELXT 2018/2 (Sheldrick, 2018)'
_computing_structure_refinement  'SHELXL-2019/2 (Sheldrick, 2019)'
_computing_molecular_graphics    'shelXle (C.B. Huebschle, rev 1503)'
_computing_publication_material  ?
_computing_bruker_data_scaling   
'SADABS-2016/2 - Bruker AXS area detector scaling and absorption correction'
_refine_special_details          ?
_refine_ls_structure_factor_coef Fsqd
_refine_ls_matrix_type           full
_refine_ls_weighting_scheme      calc
_refine_ls_weighting_details     
'w=1/[\s^2^(Fo^2^)+(0.0807P)^2^+1.4209P] where P=(Fo^2^+2Fc^2^)/3'
_atom_sites_solution_primary     'Intrinsic Phasing'
_atom_sites_solution_secondary   ?
_atom_sites_solution_hydrogens   mixed
_refine_ls_hydrogen_treatment    mixed
_refine_ls_number_reflns         5380
_refine_ls_number_parameters     500
_refine_ls_number_restraints     488
_refine_ls_R_factor_all          0.1036
_refine_ls_R_factor_gt           0.0586
_refine_ls_wR_factor_ref         0.1660
_refine_ls_wR_factor_gt          0.1419
_refine_ls_goodness_of_fit_ref   1.020
_refine_ls_restrained_S_all      0.986
_refine_ls_shift/su_max          0.000
_refine_ls_shift/su_mean         0.000
_refine_diff_density_max         0.838
_refine_diff_density_min         -0.362
_refine_diff_density_rms         0.065
_refine_ls_extinction_method     none
_refine_ls_extinction_coef       .

loop_
_atom_type_symbol
_atom_type_description
_atom_type_scat_dispersion_real
_atom_type_scat_dispersion_imag
_atom_type_scat_source
C C 0.0033 0.0016 'International Tables Vol C Tables 4.2.6.8 and 6.1.1.4'
H H 0.0000 0.0000 'International Tables Vol C Tables 4.2.6.8 and 6.1.1.4'
Cl Cl 0.1484 0.1585 'International Tables Vol C Tables 4.2.6.8 and 6.1.1.4'
F F 0.0171 0.0103 'International Tables Vol C Tables 4.2.6.8 and 6.1.1.4'
N N 0.0061 0.0033 'International Tables Vol C Tables 4.2.6.8 and 6.1.1.4'
O O 0.0106 0.0060 'International Tables Vol C Tables 4.2.6.8 and 6.1.1.4'

_geom_details                    
; All esds (except the esd in the dihedral angle between two l.s. planes)
 are estimated using the full covariance matrix.  The cell esds are taken
 into account individually in the estimation of esds in distances, angles
 and torsion angles; correlations between esds in cell parameters are only
 used when they are defined by crystal symmetry.  An approximate (isotropic)
 treatment of cell esds is used for estimating esds involving l.s. planes.
;
_geom_special_details            
;
 All esds (except the esd in the dihedral angle between two l.s. planes)
 are estimated using the full covariance matrix.  The cell esds are taken
 into account individually in the estimation of esds in distances, angles
 and torsion angles; correlations between esds in cell parameters are only
 used when they are defined by crystal symmetry.  An approximate (isotropic)
 treatment of cell esds is used for estimating esds involving l.s. planes.
;

loop_
_bruker_diffrn_runs_axis
_bruker_diffrn_runs_distance
_bruker_diffrn_runs_theta
_bruker_diffrn_runs_omega
_bruker_diffrn_runs_phi
_bruker_diffrn_runs_chi
_bruker_diffrn_runs_width
_bruker_diffrn_runs_images
_bruker_diffrn_runs_time
_bruker_diffrn_runs_wavelength
_bruker_diffrn_runs_voltage
_bruker_diffrn_runs_current
_bruker_diffrn_runs_temperature
Phi 50.0 0.0 0.0 0.0 54.8184 1.0 180 1.0 0.71076 20.0 5.0 ?
Phi 50.0 0.0 0.0 180.0 54.8184 1.0 180 1.0 0.71076 20.0 5.0 ?
Phi 50.0 0.0 0.0 180.0 54.8184 1.0 180 1.0 0.71076 20.0 5.0 ?
Phi 50.0 0.0 0.0 360.0 54.8184 1.0 180 1.0 0.71076 20.0 5.0 ?
Omega 50.0 1.776 -178.635 -144.0 54.74 0.5 368 30.0 0.71076 20.0 5.0 ?
Omega 50.0 13.2105 -156.766 108.0 54.818 0.5 372 30.0 0.71076 20.0 5.0 ?
Omega 50.0 1.776 -178.635 -72.0 54.74 0.5 368 30.0 0.71076 20.0 5.0 ?
Omega 50.0 13.2105 -156.766 36.0 54.818 0.5 372 30.0 0.71076 20.0 5.0 ?
Phi 50.0 1.776 6.7398 0.0 54.8184 0.5 720 30.0 0.71076 20.0 5.0 ?
Omega 50.0 1.776 -178.635 0.0 54.74 0.5 368 30.0 0.71076 20.0 5.0 ?
Omega 50.0 1.776 -178.635 144.0 54.74 0.5 368 30.0 0.71076 20.0 5.0 ?

loop_
_atom_site_label
_atom_site_type_symbol
_atom_site_fract_x
_atom_site_fract_y
_atom_site_fract_z
_atom_site_U_iso_or_equiv
_atom_site_adp_type
_atom_site_occupancy
_atom_site_site_symmetry_order
_atom_site_calc_flag
_atom_site_refinement_flags_posn
_atom_site_refinement_flags_adp
_atom_site_refinement_flags_occupancy
_atom_site_disorder_assembly
_atom_site_disorder_group
Cl1 Cl -0.00034(10) 0.75549(9) 0.98560(7) 0.0396(3) Uani 1 1 d . . . . .
Cl2 Cl 0.47425(11) 0.19716(10) 0.95992(8) 0.0452(3) Uani 1 1 d . . . . .
F1 F 0.3597(4) 0.6979(4) 0.4322(2) 0.1141(14) Uani 1 1 d . U . . .
F2 F 0.3118(4) 0.5359(3) 0.4233(2) 0.0993(12) Uani 1 1 d . U . . .
F3 F 0.1577(3) 0.7021(3) 0.43102(19) 0.0762(9) Uani 1 1 d . U . . .
F4 F 0.3266(4) 0.0309(4) 0.5405(3) 0.1109(13) Uani 1 1 d . U . . .
F5 F 0.1522(4) 0.1599(4) 0.5289(3) 0.1284(17) Uani 1 1 d . U . . .
F6 F 0.3501(6) 0.1875(5) 0.4691(3) 0.1415(19) Uani 1 1 d . U . . .
F7A F 1.3577(5) 0.0093(6) 0.2426(5) 0.0772(18) Uani 0.665(7) 1 d D U P A 1
F8A F 1.2419(9) -0.0514(7) 0.3688(6) 0.091(2) Uani 0.665(7) 1 d D U P A 1
F9A F 1.199(3) 0.1340(11) 0.3310(15) 0.061(3) Uani 0.665(7) 1 d D U P A 1
F7B F 1.3251(11) -0.0482(13) 0.2933(12) 0.0772(18) Uani 0.335(7) 1 d D U P A 2
F8B F 1.1610(15) -0.0173(15) 0.4081(10) 0.091(2) Uani 0.335(7) 1 d D U P A 2
F9B F 1.205(6) 0.131(2) 0.316(3) 0.061(3) Uani 0.335(7) 1 d D U P A 2
F10 F 0.1653(2) 0.5354(2) 0.2824(2) 0.0575(7) Uani 1 1 d . U . . .
F11 F 0.2987(3) 0.6514(2) 0.23216(18) 0.0560(7) Uani 1 1 d . U . . .
F12 F 0.2107(3) 0.5944(3) 0.1412(2) 0.0779(10) Uani 1 1 d . U . . .
O1 O 0.2099(3) 0.2770(3) 1.1157(2) 0.0567(9) Uani 1 1 d D . . . .
H2 H 0.178(5) 0.223(4) 1.102(4) 0.085 Uiso 1 1 d D U . . .
H2B H 0.295(3) 0.245(5) 1.085(4) 0.085 Uiso 1 1 d D U . . .
N1 N 0.1246(3) 0.5485(3) 0.8466(2) 0.0349(8) Uani 1 1 d D U . . .
H5 H 0.065(4) 0.609(3) 0.878(3) 0.052 Uiso 1 1 d D U . . .
N2 N 0.2698(3) 0.3568(3) 0.8581(2) 0.0344(8) Uani 1 1 d D U . . .
N3 N 0.1714(4) 0.4719(3) 0.9825(2) 0.0362(8) Uani 1 1 d D U . . .
H1 H 0.126(4) 0.547(2) 1.001(3) 0.054 Uiso 1 1 d D U . . .
H1B H 0.195(4) 0.404(3) 1.017(3) 0.054 Uiso 1 1 d D U . . .
N4 N 0.8455(3) -0.0346(3) 0.1218(2) 0.0362(8) Uani 1 1 d D U . . .
H1E H 0.869(4) -0.095(3) 0.086(3) 0.054 Uiso 1 1 d D U . . .
N5 N 0.7264(3) 0.1635(3) 0.1212(2) 0.0367(8) Uani 1 1 d D U . . .
H1G H 0.805(3) 0.184(4) 0.104(3) 0.055 Uiso 1 1 d D U . . .
N6 N 0.6355(3) 0.0183(3) 0.0902(3) 0.0391(9) Uani 1 1 d D U . . .
H1C H 0.578(4) 0.076(3) 0.066(3) 0.059 Uiso 1 1 d D U . . .
H1D H 0.641(5) -0.060(2) 0.087(3) 0.059 Uiso 1 1 d D U . . .
C1 C 0.1888(4) 0.4584(4) 0.8948(3) 0.0336(9) Uani 1 1 d . U . . .
C2 C 0.1626(4) 0.5753(3) 0.7510(3) 0.0335(9) Uani 1 1 d . U . . .
C3 C 0.0597(4) 0.6208(4) 0.7081(3) 0.0379(10) Uani 1 1 d . U . . .
H3 H -0.032655 0.635302 0.742631 0.045 Uiso 1 1 calc R U . . .
C4 C 0.0909(4) 0.6454(4) 0.6148(3) 0.0422(10) Uani 1 1 d . U . . .
H4 H 0.020183 0.676976 0.585067 0.051 Uiso 1 1 calc R U . . .
C5 C 0.2253(4) 0.6238(4) 0.5648(3) 0.0428(10) Uani 1 1 d . U . . .
C6 C 0.3284(4) 0.5813(4) 0.6090(3) 0.0444(11) Uani 1 1 d . U . . .
H6 H 0.420850 0.569050 0.574981 0.053 Uiso 1 1 calc R U . . .
C7 C 0.2970(4) 0.5569(4) 0.7025(3) 0.0391(10) Uani 1 1 d . U . . .
H7 H 0.367376 0.527733 0.732802 0.047 Uiso 1 1 calc R U . . .
C8 C 0.2615(5) 0.6409(5) 0.4635(4) 0.0619(14) Uani 1 1 d . U . . .
C9 C 0.2668(4) 0.3047(3) 0.7798(3) 0.0335(9) Uani 1 1 d . U . . .
C10 C 0.1453(4) 0.3155(4) 0.7575(3) 0.0367(10) Uani 1 1 d . U . . .
H10 H 0.061504 0.357592 0.795246 0.044 Uiso 1 1 calc R U . . .
C11 C 0.1477(4) 0.2643(4) 0.6800(3) 0.0432(11) Uani 1 1 d . U . . .
H11 H 0.065329 0.272953 0.663618 0.052 Uiso 1 1 calc R U . . .
C12 C 0.2697(5) 0.2004(4) 0.6259(3) 0.0471(11) Uani 1 1 d . U . . .
C13 C 0.3887(4) 0.1859(4) 0.6512(3) 0.0480(11) Uani 1 1 d . U . . .
H13 H 0.471798 0.139606 0.615696 0.058 Uiso 1 1 calc R U . . .
C14 C 0.3879(4) 0.2383(4) 0.7277(3) 0.0432(11) Uani 1 1 d . U . . .
H14 H 0.470238 0.228686 0.744489 0.052 Uiso 1 1 calc R U . . .
C15 C 0.2730(6) 0.1485(6) 0.5412(4) 0.0681(15) Uani 1 1 d . U . . .
C16 C 0.7344(4) 0.0485(4) 0.1114(3) 0.0338(9) Uani 1 1 d . U . . .
C17 C 0.9379(4) -0.0189(3) 0.1684(3) 0.0341(10) Uani 1 1 d . U . . .
C18 C 0.8930(4) 0.0380(4) 0.2498(3) 0.0431(11) Uani 1 1 d . U . . .
H18 H 0.798276 0.067727 0.275898 0.052 Uiso 1 1 calc R U . . .
C19 C 0.9854(5) 0.0517(4) 0.2931(3) 0.0484(12) Uani 1 1 d . U . . .
H19 H 0.954217 0.092650 0.348165 0.058 Uiso 1 1 calc R U . . .
C20 C 1.1231(5) 0.0063(4) 0.2568(3) 0.0480(11) Uani 1 1 d . U . . .
C21 C 1.1687(4) -0.0545(4) 0.1771(3) 0.0432(11) Uani 1 1 d . U . . .
H21 H 1.263265 -0.087121 0.152590 0.052 Uiso 1 1 calc R U . . .
C22 C 1.0765(4) -0.0674(4) 0.1333(3) 0.0390(10) Uani 1 1 d . U . . .
H22 H 1.107767 -0.109735 0.078837 0.047 Uiso 1 1 calc R U . . .
C23 C 1.2219(5) 0.0234(5) 0.3038(4) 0.0643(14) Uani 1 1 d . U . . .
C24 C 0.6068(4) 0.2581(3) 0.1425(3) 0.0322(9) Uani 1 1 d . U . . .
C25 C 0.4986(4) 0.2456(4) 0.2160(3) 0.0399(10) Uani 1 1 d . U . . .
H25 H 0.501337 0.171244 0.250417 0.048 Uiso 1 1 calc R U . . .
C26 C 0.3861(4) 0.3419(4) 0.2393(3) 0.0402(10) Uani 1 1 d . U . . .
H26 H 0.310579 0.333225 0.288646 0.048 Uiso 1 1 calc R U . . .
C27 C 0.3846(4) 0.4507(4) 0.1900(3) 0.0372(10) Uani 1 1 d . U . . .
C28 C 0.4938(4) 0.4634(4) 0.1171(3) 0.0372(10) Uani 1 1 d . U . . .
H28 H 0.493016 0.538443 0.083977 0.045 Uiso 1 1 calc R U . . .
C29 C 0.6036(4) 0.3661(3) 0.0931(3) 0.0338(9) Uani 1 1 d . U . . .
H29 H 0.677423 0.373695 0.042027 0.041 Uiso 1 1 calc R U . . .
H1F H 0.330(4) 0.318(3) 0.890(3) 0.051 Uiso 1 1 d D U . . .
C30 C 0.2653(4) 0.5562(4) 0.2123(3) 0.0455(11) Uani 1 1 d . U . . .

loop_
_atom_site_aniso_label
_atom_site_aniso_U_11
_atom_site_aniso_U_22
_atom_site_aniso_U_33
_atom_site_aniso_U_23
_atom_site_aniso_U_13
_atom_site_aniso_U_12
Cl1 0.0327(6) 0.0398(6) 0.0489(7) -0.0115(5) -0.0115(5) -0.0081(5)
Cl2 0.0403(6) 0.0450(7) 0.0585(7) -0.0016(5) -0.0297(6) -0.0073(5)
F1 0.087(3) 0.200(4) 0.059(2) 0.045(2) -0.0175(19) -0.065(3)
F2 0.116(3) 0.103(3) 0.0497(19) -0.0194(18) -0.0270(19) 0.034(2)
F3 0.0639(19) 0.103(2) 0.0448(17) 0.0057(16) -0.0226(15) 0.0106(17)
F4 0.122(3) 0.106(3) 0.110(3) -0.066(2) -0.044(3) 0.004(2)
F5 0.077(2) 0.209(5) 0.111(3) -0.099(3) -0.052(2) 0.015(3)
F6 0.212(5) 0.205(5) 0.041(2) -0.025(2) -0.011(3) -0.122(4)
F7A 0.032(2) 0.099(4) 0.116(5) -0.047(4) -0.030(3) -0.012(2)
F8A 0.088(5) 0.110(5) 0.115(5) 0.041(4) -0.082(4) -0.052(5)
F9A 0.060(3) 0.0643(19) 0.076(7) -0.021(2) -0.040(4) -0.0118(15)
F7B 0.032(2) 0.099(4) 0.116(5) -0.047(4) -0.030(3) -0.012(2)
F8B 0.088(5) 0.110(5) 0.115(5) 0.041(4) -0.082(4) -0.052(5)
F9B 0.060(3) 0.0643(19) 0.076(7) -0.021(2) -0.040(4) -0.0118(15)
F10 0.0313(14) 0.0607(17) 0.0739(19) -0.0174(14) -0.0068(13) -0.0017(12)
F11 0.0573(17) 0.0423(15) 0.0634(18) -0.0146(13) -0.0125(14) -0.0022(12)
F12 0.0611(18) 0.096(2) 0.0662(19) -0.0304(17) -0.0412(16) 0.0353(16)
O1 0.048(2) 0.064(2) 0.059(2) -0.0077(18) -0.0182(18) -0.0094(18)
N1 0.0313(19) 0.035(2) 0.036(2) -0.0075(16) -0.0114(16) -0.0001(15)
N2 0.0283(19) 0.041(2) 0.038(2) -0.0046(16) -0.0165(16) -0.0058(16)
N3 0.040(2) 0.037(2) 0.036(2) -0.0032(16) -0.0152(17) -0.0098(17)
N4 0.0313(19) 0.036(2) 0.046(2) -0.0093(16) -0.0195(17) -0.0031(16)
N5 0.0247(18) 0.034(2) 0.055(2) -0.0062(17) -0.0166(17) -0.0053(15)
N6 0.037(2) 0.034(2) 0.053(2) -0.0033(18) -0.0237(18) -0.0063(17)
C1 0.027(2) 0.040(2) 0.037(2) -0.0055(19) -0.0105(19) -0.0103(19)
C2 0.031(2) 0.032(2) 0.037(2) -0.0032(18) -0.0110(18) -0.0050(18)
C3 0.028(2) 0.042(2) 0.041(2) -0.005(2) -0.0096(19) -0.0022(19)
C4 0.036(2) 0.047(3) 0.043(3) -0.001(2) -0.017(2) -0.003(2)
C5 0.040(3) 0.047(3) 0.038(2) 0.000(2) -0.013(2) -0.005(2)
C6 0.032(2) 0.055(3) 0.043(3) 0.004(2) -0.008(2) -0.010(2)
C7 0.032(2) 0.046(3) 0.040(2) 0.002(2) -0.0145(19) -0.008(2)
C8 0.053(3) 0.079(4) 0.045(3) 0.001(3) -0.014(2) -0.002(3)
C9 0.034(2) 0.034(2) 0.036(2) -0.0007(18) -0.0169(19) -0.0079(18)
C10 0.030(2) 0.036(2) 0.044(3) -0.0056(19) -0.0123(19) -0.0047(18)
C11 0.037(2) 0.049(3) 0.048(3) -0.012(2) -0.020(2) -0.005(2)
C12 0.046(3) 0.052(3) 0.044(3) -0.011(2) -0.016(2) -0.006(2)
C13 0.036(2) 0.056(3) 0.049(3) -0.016(2) -0.011(2) -0.001(2)
C14 0.031(2) 0.050(3) 0.049(3) -0.008(2) -0.016(2) -0.003(2)
C15 0.062(3) 0.090(4) 0.052(3) -0.029(3) -0.023(3) 0.002(3)
C16 0.027(2) 0.036(2) 0.041(2) -0.0064(19) -0.0160(19) -0.0038(18)
C17 0.030(2) 0.033(2) 0.043(2) -0.0018(19) -0.0191(19) -0.0031(18)
C18 0.031(2) 0.047(3) 0.052(3) -0.012(2) -0.017(2) -0.002(2)
C19 0.048(3) 0.049(3) 0.052(3) -0.017(2) -0.024(2) 0.000(2)
C20 0.047(3) 0.039(3) 0.068(3) -0.009(2) -0.035(2) -0.002(2)
C21 0.029(2) 0.042(3) 0.062(3) -0.007(2) -0.021(2) -0.0015(19)
C22 0.037(2) 0.037(2) 0.046(3) -0.0050(19) -0.020(2) -0.0039(19)
C23 0.060(3) 0.055(3) 0.091(4) -0.012(3) -0.052(3) 0.002(3)
C24 0.026(2) 0.032(2) 0.046(3) -0.0053(19) -0.0185(19) -0.0070(17)
C25 0.035(2) 0.039(2) 0.047(3) -0.001(2) -0.015(2) -0.0071(19)
C26 0.027(2) 0.050(3) 0.045(3) -0.005(2) -0.0105(19) -0.0087(19)
C27 0.030(2) 0.038(2) 0.049(3) -0.012(2) -0.020(2) -0.0043(18)
C28 0.037(2) 0.034(2) 0.047(3) -0.0053(19) -0.020(2) -0.0071(19)
C29 0.024(2) 0.038(2) 0.045(3) -0.0043(19) -0.0150(18) -0.0094(18)
C30 0.036(2) 0.053(3) 0.047(3) -0.015(2) -0.018(2) 0.003(2)

loop_
_geom_bond_atom_site_label_1
_geom_bond_atom_site_label_2
_geom_bond_distance
_geom_bond_site_symmetry_2
_geom_bond_publ_flag
F1 C8 1.327(6) . ?
F2 C8 1.339(6) . ?
F3 C8 1.323(6) . ?
F4 C15 1.326(7) . ?
F5 C15 1.313(6) . ?
F6 C15 1.286(7) . ?
F7A C23 1.455(8) . ?
F8A C23 1.261(8) . ?
F9A C23 1.337(18) . ?
F7B C23 1.161(11) . ?
F8B C23 1.606(16) . ?
F9B C23 1.24(3) . ?
F10 C30 1.326(5) . ?
F11 C30 1.339(5) . ?
F12 C30 1.345(5) . ?
O1 H2 0.87(2) . ?
O1 H2B 0.88(2) . ?
N1 C1 1.341(5) . ?
N1 C2 1.420(5) . ?
N1 H5 0.892(19) . ?
N2 C1 1.335(5) . ?
N2 C9 1.420(5) . ?
N2 H1F 0.903(19) . ?
N3 C1 1.325(5) . ?
N3 H1 0.907(19) . ?
N3 H1B 0.903(19) . ?
N4 C16 1.337(5) . ?
N4 C17 1.420(5) . ?
N4 H1E 0.887(19) . ?
N5 C16 1.337(5) . ?
N5 C24 1.418(5) . ?
N5 H1G 0.891(19) . ?
N6 C16 1.320(5) . ?
N6 H1C 0.895(19) . ?
N6 H1D 0.897(19) . ?
C2 C7 1.378(6) . ?
C2 C3 1.378(5) . ?
C3 C4 1.382(6) . ?
C3 H3 0.9500 . ?
C4 C5 1.381(6) . ?
C4 H4 0.9500 . ?
C5 C6 1.390(6) . ?
C5 C8 1.488(7) . ?
C6 C7 1.383(6) . ?
C6 H6 0.9500 . ?
C7 H7 0.9500 . ?
C9 C14 1.382(6) . ?
C9 C10 1.390(5) . ?
C10 C11 1.382(6) . ?
C10 H10 0.9500 . ?
C11 C12 1.389(6) . ?
C11 H11 0.9500 . ?
C12 C13 1.381(6) . ?
C12 C15 1.483(7) . ?
C13 C14 1.381(6) . ?
C13 H13 0.9500 . ?
C14 H14 0.9500 . ?
C17 C18 1.383(6) . ?
C17 C22 1.392(5) . ?
C18 C19 1.377(6) . ?
C18 H18 0.9500 . ?
C19 C20 1.381(6) . ?
C19 H19 0.9500 . ?
C20 C21 1.383(6) . ?
C20 C23 1.489(6) . ?
C21 C22 1.377(6) . ?
C21 H21 0.9500 . ?
C22 H22 0.9500 . ?
C24 C29 1.376(5) . ?
C24 C25 1.384(6) . ?
C25 C26 1.388(6) . ?
C25 H25 0.9500 . ?
C26 C27 1.384(6) . ?
C26 H26 0.9500 . ?
C27 C28 1.386(6) . ?
C27 C30 1.493(6) . ?
C28 C29 1.381(5) . ?
C28 H28 0.9500 . ?
C29 H29 0.9500 . ?

loop_
_geom_angle_atom_site_label_1
_geom_angle_atom_site_label_2
_geom_angle_atom_site_label_3
_geom_angle
_geom_angle_site_symmetry_1
_geom_angle_site_symmetry_3
_geom_angle_publ_flag
H2 O1 H2B 94(5) . . ?
C1 N1 C2 127.7(3) . . ?
C1 N1 H5 116(3) . . ?
C2 N1 H5 114(3) . . ?
C1 N2 C9 127.8(3) . . ?
C1 N2 H1F 113(3) . . ?
C9 N2 H1F 119(3) . . ?
C1 N3 H1 115(3) . . ?
C1 N3 H1B 116(3) . . ?
H1 N3 H1B 128(4) . . ?
C16 N4 C17 124.9(3) . . ?
C16 N4 H1E 113(3) . . ?
C17 N4 H1E 120(3) . . ?
C16 N5 C24 127.2(3) . . ?
C16 N5 H1G 116(3) . . ?
C24 N5 H1G 117(3) . . ?
C16 N6 H1C 117(3) . . ?
C16 N6 H1D 119(3) . . ?
H1C N6 H1D 121(4) . . ?
N3 C1 N2 118.9(4) . . ?
N3 C1 N1 118.2(4) . . ?
N2 C1 N1 122.9(4) . . ?
C7 C2 C3 120.8(4) . . ?
C7 C2 N1 121.6(4) . . ?
C3 C2 N1 117.6(4) . . ?
C2 C3 C4 119.9(4) . . ?
C2 C3 H3 120.0 . . ?
C4 C3 H3 120.0 . . ?
C5 C4 C3 119.8(4) . . ?
C5 C4 H4 120.1 . . ?
C3 C4 H4 120.1 . . ?
C4 C5 C6 119.8(4) . . ?
C4 C5 C8 120.8(4) . . ?
C6 C5 C8 119.3(4) . . ?
C7 C6 C5 120.3(4) . . ?
C7 C6 H6 119.9 . . ?
C5 C6 H6 119.9 . . ?
C2 C7 C6 119.2(4) . . ?
C2 C7 H7 120.4 . . ?
C6 C7 H7 120.4 . . ?
F3 C8 F1 106.9(4) . . ?
F3 C8 F2 107.7(4) . . ?
F1 C8 F2 104.2(5) . . ?
F3 C8 C5 113.4(4) . . ?
F1 C8 C5 112.3(5) . . ?
F2 C8 C5 111.7(4) . . ?
C14 C9 C10 120.5(4) . . ?
C14 C9 N2 118.0(3) . . ?
C10 C9 N2 121.4(4) . . ?
C11 C10 C9 119.3(4) . . ?
C11 C10 H10 120.4 . . ?
C9 C10 H10 120.4 . . ?
C10 C11 C12 120.5(4) . . ?
C10 C11 H11 119.8 . . ?
C12 C11 H11 119.8 . . ?
C13 C12 C11 119.5(4) . . ?
C13 C12 C15 120.0(4) . . ?
C11 C12 C15 120.5(4) . . ?
C14 C13 C12 120.6(4) . . ?
C14 C13 H13 119.7 . . ?
C12 C13 H13 119.7 . . ?
C13 C14 C9 119.6(4) . . ?
C13 C14 H14 120.2 . . ?
C9 C14 H14 120.2 . . ?
F6 C15 F5 110.0(5) . . ?
F6 C15 F4 102.4(5) . . ?
F5 C15 F4 103.4(5) . . ?
F6 C15 C12 113.4(5) . . ?
F5 C15 C12 113.9(4) . . ?
F4 C15 C12 112.8(5) . . ?
N6 C16 N4 120.8(4) . . ?
N6 C16 N5 120.5(3) . . ?
N4 C16 N5 118.6(3) . . ?
C18 C17 C22 119.3(4) . . ?
C18 C17 N4 121.6(4) . . ?
C22 C17 N4 119.0(4) . . ?
C19 C18 C17 120.1(4) . . ?
C19 C18 H18 120.0 . . ?
C17 C18 H18 120.0 . . ?
C18 C19 C20 120.4(4) . . ?
C18 C19 H19 119.8 . . ?
C20 C19 H19 119.8 . . ?
C19 C20 C21 119.9(4) . . ?
C19 C20 C23 119.7(4) . . ?
C21 C20 C23 120.4(4) . . ?
C22 C21 C20 119.8(4) . . ?
C22 C21 H21 120.1 . . ?
C20 C21 H21 120.1 . . ?
C21 C22 C17 120.4(4) . . ?
C21 C22 H22 119.8 . . ?
C17 C22 H22 119.8 . . ?
F7B C23 F9B 125(3) . . ?
F8A C23 F9A 108.8(12) . . ?
F8A C23 F7A 102.7(5) . . ?
F9A C23 F7A 100.5(11) . . ?
F7B C23 C20 116.8(7) . . ?
F9B C23 C20 111(3) . . ?
F8A C23 C20 115.6(5) . . ?
F9A C23 C20 115.5(15) . . ?
F7A C23 C20 111.9(5) . . ?
F7B C23 F8B 96.1(10) . . ?
F9B C23 F8B 97(2) . . ?
C20 C23 F8B 103.2(6) . . ?
C29 C24 C25 120.2(4) . . ?
C29 C24 N5 118.9(4) . . ?
C25 C24 N5 120.8(4) . . ?
C24 C25 C26 119.9(4) . . ?
C24 C25 H25 120.1 . . ?
C26 C25 H25 120.1 . . ?
C27 C26 C25 119.6(4) . . ?
C27 C26 H26 120.2 . . ?
C25 C26 H26 120.2 . . ?
C26 C27 C28 120.4(4) . . ?
C26 C27 C30 121.3(4) . . ?
C28 C27 C30 118.3(4) . . ?
C29 C28 C27 119.5(4) . . ?
C29 C28 H28 120.2 . . ?
C27 C28 H28 120.2 . . ?
C24 C29 C28 120.4(4) . . ?
C24 C29 H29 119.8 . . ?
C28 C29 H29 119.8 . . ?
F10 C30 F11 106.4(3) . . ?
F10 C30 F12 106.6(4) . . ?
F11 C30 F12 105.1(4) . . ?
F10 C30 C27 114.0(4) . . ?
F11 C30 C27 112.5(3) . . ?
F12 C30 C27 111.6(4) . . ?

loop_
_geom_torsion_atom_site_label_1
_geom_torsion_atom_site_label_2
_geom_torsion_atom_site_label_3
_geom_torsion_atom_site_label_4
_geom_torsion
_geom_torsion_site_symmetry_1
_geom_torsion_site_symmetry_2
_geom_torsion_site_symmetry_3
_geom_torsion_site_symmetry_4
_geom_torsion_publ_flag
C9 N2 C1 N3 155.5(4) . . . . ?
C9 N2 C1 N1 -25.0(6) . . . . ?
C2 N1 C1 N3 154.9(4) . . . . ?
C2 N1 C1 N2 -24.5(6) . . . . ?
C1 N1 C2 C7 -35.0(6) . . . . ?
C1 N1 C2 C3 145.0(4) . . . . ?
C7 C2 C3 C4 1.8(6) . . . . ?
N1 C2 C3 C4 -178.2(4) . . . . ?
C2 C3 C4 C5 0.2(6) . . . . ?
C3 C4 C5 C6 -2.2(7) . . . . ?
C3 C4 C5 C8 175.5(4) . . . . ?
C4 C5 C6 C7 2.1(7) . . . . ?
C8 C5 C6 C7 -175.5(4) . . . . ?
C3 C2 C7 C6 -1.9(6) . . . . ?
N1 C2 C7 C6 178.1(4) . . . . ?
C5 C6 C7 C2 -0.1(6) . . . . ?
C4 C5 C8 F3 14.3(7) . . . . ?
C6 C5 C8 F3 -168.1(4) . . . . ?
C4 C5 C8 F1 135.7(5) . . . . ?
C6 C5 C8 F1 -46.7(7) . . . . ?
C4 C5 C8 F2 -107.6(5) . . . . ?
C6 C5 C8 F2 70.0(6) . . . . ?
C1 N2 C9 C14 149.3(4) . . . . ?
C1 N2 C9 C10 -33.2(6) . . . . ?
C14 C9 C10 C11 -3.4(6) . . . . ?
N2 C9 C10 C11 179.3(4) . . . . ?
C9 C10 C11 C12 1.5(7) . . . . ?
C10 C11 C12 C13 1.4(7) . . . . ?
C10 C11 C12 C15 -178.2(5) . . . . ?
C11 C12 C13 C14 -2.5(7) . . . . ?
C15 C12 C13 C14 177.1(5) . . . . ?
C12 C13 C14 C9 0.6(7) . . . . ?
C10 C9 C14 C13 2.3(6) . . . . ?
N2 C9 C14 C13 179.8(4) . . . . ?
C13 C12 C15 F6 -58.6(7) . . . . ?
C11 C12 C15 F6 121.0(6) . . . . ?
C13 C12 C15 F5 174.7(5) . . . . ?
C11 C12 C15 F5 -5.8(8) . . . . ?
C13 C12 C15 F4 57.2(7) . . . . ?
C11 C12 C15 F4 -123.2(5) . . . . ?
C17 N4 C16 N6 -161.4(4) . . . . ?
C17 N4 C16 N5 19.9(6) . . . . ?
C24 N5 C16 N6 23.5(6) . . . . ?
C24 N5 C16 N4 -157.7(4) . . . . ?
C16 N4 C17 C18 42.0(6) . . . . ?
C16 N4 C17 C22 -141.3(4) . . . . ?
C22 C17 C18 C19 3.3(6) . . . . ?
N4 C17 C18 C19 180.0(4) . . . . ?
C17 C18 C19 C20 -1.6(7) . . . . ?
C18 C19 C20 C21 -0.7(7) . . . . ?
C18 C19 C20 C23 179.1(5) . . . . ?
C19 C20 C21 C22 1.2(7) . . . . ?
C23 C20 C21 C22 -178.6(4) . . . . ?
C20 C21 C22 C17 0.6(7) . . . . ?
C18 C17 C22 C21 -2.8(6) . . . . ?
N4 C17 C22 C21 -179.6(4) . . . . ?
C19 C20 C23 F7B 152.7(12) . . . . ?
C21 C20 C23 F7B -27.5(14) . . . . ?
C19 C20 C23 F9B -54(2) . . . . ?
C21 C20 C23 F9B 126(2) . . . . ?
C19 C20 C23 F8A 83.2(8) . . . . ?
C21 C20 C23 F8A -97.1(8) . . . . ?
C19 C20 C23 F9A -45.6(11) . . . . ?
C21 C20 C23 F9A 134.2(10) . . . . ?
C19 C20 C23 F7A -159.8(5) . . . . ?
C21 C20 C23 F7A 20.0(7) . . . . ?
C19 C20 C23 F8B 48.8(9) . . . . ?
C21 C20 C23 F8B -131.4(8) . . . . ?
C16 N5 C24 C29 -134.1(4) . . . . ?
C16 N5 C24 C25 50.5(6) . . . . ?
C29 C24 C25 C26 0.6(6) . . . . ?
N5 C24 C25 C26 175.9(4) . . . . ?
C24 C25 C26 C27 -1.6(6) . . . . ?
C25 C26 C27 C28 0.9(6) . . . . ?
C25 C26 C27 C30 179.5(4) . . . . ?
C26 C27 C28 C29 0.8(6) . . . . ?
C30 C27 C28 C29 -177.8(4) . . . . ?
C25 C24 C29 C28 1.2(6) . . . . ?
N5 C24 C29 C28 -174.2(3) . . . . ?
C27 C28 C29 C24 -1.9(6) . . . . ?
C26 C27 C30 F10 0.7(6) . . . . ?
C28 C27 C30 F10 179.3(3) . . . . ?
C26 C27 C30 F11 121.9(4) . . . . ?
C28 C27 C30 F11 -59.4(5) . . . . ?
C26 C27 C30 F12 -120.2(5) . . . . ?
C28 C27 C30 F12 58.5(5) . . . . ?

loop_
_geom_hbond_atom_site_label_D
_geom_hbond_atom_site_label_H
_geom_hbond_atom_site_label_A
_geom_hbond_distance_DH
_geom_hbond_distance_HA
_geom_hbond_distance_DA
_geom_hbond_angle_DHA
_geom_hbond_site_symmetry_A
_geom_hbond_publ_flag
O1 H2 Cl1 0.87(2) 2.54(5) 3.163(3) 130(5) 2_567 yes
O1 H2B Cl2 0.88(2) 2.29(3) 3.120(4) 157(5) . yes
N1 H5 Cl1 0.892(19) 2.34(3) 3.161(3) 153(4) . yes
N3 H1 Cl1 0.907(19) 2.45(3) 3.294(4) 156(4) . yes
N3 H1B O1 0.903(19) 1.98(2) 2.870(5) 166(4) . yes
N4 H1E Cl1 0.887(19) 2.33(2) 3.180(4) 161(4) 1_644 yes
N5 H1G Cl1 0.891(19) 2.36(2) 3.220(3) 162(4) 2_666 yes
N6 H1C Cl2 0.895(19) 2.33(2) 3.185(4) 161(4) 1_554 yes
N6 H1D Cl2 0.897(19) 2.52(3) 3.277(4) 142(4) 2_656 yes
C3 H3 O1 0.95 2.54 3.378(5) 147.0 2_567 yes
C14 H14 F7B^b 0.95 2.56 3.187(12) 124.2 2_756 yes
C22 H22 Cl1 0.95 2.87 3.618(4) 136.4 1_644 yes
C29 H29 N3 0.95 2.64 3.297(5) 126.9 2_666 yes
N2 H1F Cl2 0.903(19) 2.19(2) 3.088(3) 171(4) . yes

_shelx_res_file                  
;
TITL XZ054_0m_a.res in P-1
    XZ054_0m_a.res
    created by SHELXL-2019/3 at 12:21:08 on 16-Mar-2026
REM Old TITL XZ054_0m in P-1
REM SHELXT solution in P-1: R1 0.213, Rweak 0.023, Alpha 0.056
REM <I/s>   0.000 for    0 systematic absences,  Orientation as input
REM Formula found by SHELXT:  C31 Cl2 F10 N8
CELL  0.71073  10.5804  11.5938  15.2938   82.798   73.577   74.203
ZERR    4.000   0.0004   0.0005   0.0006    0.002    0.002    0.002
LATT  1
SFAC C H CL F N O
UNIT 60 52 4 24 12 2
TEMP -123
SIZE 0.022 0.032 0.132
L.S. 10
DELU
SIMU
DFIX 0.84 O1 H2 O1 H2B
DFIX 0.91 N3 H1 N3 H1B N6 H1C N6 H1D N1 H5 N4 H1E N2 H1F N5 H1G
EADP F7a F7b
EADP F8a F8b
EADP F9a F9b
BOND $H
CONF
EQIV $1 -x, -y+1, -z+2
HTAB O1 Cl1_$1
HTAB O1 Cl2
HTAB N1 Cl1
HTAB N3 Cl1
HTAB N3 O1
EQIV $2 x+1, y-1, z-1
HTAB N4 Cl1_$2
EQIV $3 -x+1, -y+1, -z+1
HTAB N5 Cl1_$3
EQIV $4 x, y, z-1
HTAB N6 Cl2_$4
EQIV $5 -x+1, -y, -z+1
HTAB N6 Cl2_$5
HTAB C3 O1_$1
EQIV $6 -x+2, -y, -z+1
HTAB C14 F7B_$6
HTAB C22 Cl1_$2
HTAB C29 N3_$3
HTAB N2 Cl2
ACTA  47.94
LIST 4
OMIT 1 0 0
FMAP 2
PLAN 5
WGHT    0.080700    1.420900
FVAR       0.61704   0.66506
CL1   3   -0.000335    0.755487    0.985599    11.00000    0.03272    0.03983 =
         0.04886   -0.01150   -0.01147   -0.00810
CL2   3    0.474255    0.197162    0.959916    11.00000    0.04034    0.04504 =
         0.05846   -0.00157   -0.02971   -0.00731
F1    4    0.359714    0.697945    0.432160    11.00000    0.08694    0.19954 =
         0.05878    0.04548   -0.01749   -0.06527
F2    4    0.311759    0.535910    0.423319    11.00000    0.11587    0.10273 =
         0.04968   -0.01945   -0.02700    0.03388
F3    4    0.157708    0.702098    0.431015    11.00000    0.06389    0.10342 =
         0.04482    0.00575   -0.02261    0.01062
F4    4    0.326644    0.030940    0.540485    11.00000    0.12187    0.10641 =
         0.11023   -0.06621   -0.04446    0.00388
F5    4    0.152215    0.159948    0.528890    11.00000    0.07676    0.20911 =
         0.11110   -0.09876   -0.05232    0.01468
F6    4    0.350136    0.187461    0.469113    11.00000    0.21220    0.20526 =
         0.04099   -0.02542   -0.01141   -0.12161
PART 1
F7A   4    1.357709    0.009292    0.242623    21.00000    0.03219    0.09911 =
         0.11583   -0.04659   -0.02981   -0.01235
F8A   4    1.241902   -0.051415    0.368845    21.00000    0.08775    0.11000 =
         0.11536    0.04122   -0.08212   -0.05244
F9A   4    1.199442    0.134003    0.331002    21.00000    0.05969    0.06427 =
         0.07609   -0.02136   -0.04003   -0.01177
PART 2
SAME F7a F8a F9a
F7B   4    1.325134   -0.048204    0.293286   -21.00000    0.03219    0.09911 =
         0.11583   -0.04659   -0.02981   -0.01235
F8B   4    1.160974   -0.017333    0.408077   -21.00000    0.08775    0.11000 =
         0.11536    0.04122   -0.08212   -0.05244
F9B   4    1.204690    0.131033    0.316313   -21.00000    0.05969    0.06427 =
         0.07609   -0.02136   -0.04003   -0.01177
PART 0
F10   4    0.165331    0.535420    0.282363    11.00000    0.03129    0.06071 =
         0.07389   -0.01741   -0.00683   -0.00174
F11   4    0.298675    0.651410    0.232161    11.00000    0.05732    0.04225 =
         0.06343   -0.01456   -0.01252   -0.00219
F12   4    0.210698    0.594426    0.141182    11.00000    0.06110    0.09573 =
         0.06624   -0.03042   -0.04124    0.03528
O1    6    0.209912    0.276955    1.115726    11.00000    0.04756    0.06442 =
         0.05937   -0.00768   -0.01815   -0.00938
H2    2    0.177749    0.222536    1.101876    11.00000   -1.50000
H2B   2    0.294573    0.245238    1.085387    11.00000   -1.50000
N1    5    0.124608    0.548459    0.846594    11.00000    0.03128    0.03524 =
         0.03626   -0.00755   -0.01139   -0.00006
H5    2    0.064973    0.608839    0.878394    11.00000   -1.50000
N2    5    0.269813    0.356844    0.858091    11.00000    0.02829    0.04068 =
         0.03808   -0.00459   -0.01645   -0.00584
N3    5    0.171370    0.471882    0.982543    11.00000    0.04007    0.03660 =
         0.03576   -0.00318   -0.01518   -0.00979
H1    2    0.126370    0.546739    1.001434    11.00000   -1.50000
H1B   2    0.194512    0.404272    1.016904    11.00000   -1.50000
N4    5    0.845547   -0.034610    0.121836    11.00000    0.03133    0.03584 =
         0.04604   -0.00928   -0.01948   -0.00307
H1E   2    0.868515   -0.095476    0.085988    11.00000   -1.50000
N5    5    0.726418    0.163507    0.121189    11.00000    0.02469    0.03396 =
         0.05517   -0.00623   -0.01662   -0.00534
H1G   2    0.805322    0.184319    0.104414    11.00000   -1.50000
N6    5    0.635527    0.018278    0.090202    11.00000    0.03689    0.03368 =
         0.05304   -0.00325   -0.02370   -0.00629
H1C   2    0.577676    0.076089    0.066224    11.00000   -1.50000
H1D   2    0.640754   -0.059674    0.086804    11.00000   -1.50000
C1    1    0.188771    0.458397    0.894832    11.00000    0.02720    0.04041 =
         0.03665   -0.00554   -0.01054   -0.01025
C2    1    0.162554    0.575344    0.751033    11.00000    0.03101    0.03207 =
         0.03730   -0.00318   -0.01101   -0.00503
C3    1    0.059673    0.620822    0.708109    11.00000    0.02809    0.04185 =
         0.04104   -0.00537   -0.00960   -0.00218
AFIX  43
H3    2   -0.032655    0.635302    0.742631    11.00000   -1.20000
AFIX   0
C4    1    0.090943    0.645352    0.614776    11.00000    0.03567    0.04737 =
         0.04327   -0.00100   -0.01719   -0.00306
AFIX  43
H4    2    0.020183    0.676976    0.585067    11.00000   -1.20000
AFIX   0
C5    1    0.225313    0.623781    0.564797    11.00000    0.04036    0.04710 =
         0.03841   -0.00026   -0.01302   -0.00494
C6    1    0.328433    0.581332    0.609040    11.00000    0.03181    0.05507 =
         0.04341    0.00364   -0.00841   -0.01043
AFIX  43
H6    2    0.420850    0.569050    0.574981    11.00000   -1.20000
AFIX   0
C7    1    0.297023    0.556899    0.702470    11.00000    0.03242    0.04611 =
         0.04002    0.00157   -0.01449   -0.00816
AFIX  43
H7    2    0.367376    0.527733    0.732802    11.00000   -1.20000
AFIX   0
C8    1    0.261451    0.640926    0.463529    11.00000    0.05304    0.07866 =
         0.04491    0.00147   -0.01377   -0.00246
C9    1    0.266770    0.304671    0.779752    11.00000    0.03430    0.03431 =
         0.03613   -0.00070   -0.01690   -0.00789
C10   1    0.145282    0.315486    0.757542    11.00000    0.03006    0.03623 =
         0.04421   -0.00557   -0.01228   -0.00471
AFIX  43
H10   2    0.061504    0.357592    0.795246    11.00000   -1.20000
AFIX   0
C11   1    0.147700    0.264327    0.680031    11.00000    0.03724    0.04901 =
         0.04806   -0.01230   -0.01950   -0.00548
AFIX  43
H11   2    0.065329    0.272953    0.663618    11.00000   -1.20000
AFIX   0
C12   1    0.269682    0.200375    0.625924    11.00000    0.04641    0.05214 =
         0.04399   -0.01117   -0.01640   -0.00580
C13   1    0.388712    0.185932    0.651223    11.00000    0.03606    0.05612 =
         0.04897   -0.01637   -0.01056   -0.00148
AFIX  43
H13   2    0.471798    0.139606    0.615696    11.00000   -1.20000
AFIX   0
C14   1    0.387942    0.238278    0.727734    11.00000    0.03124    0.04963 =
         0.04939   -0.00755   -0.01607   -0.00296
AFIX  43
H14   2    0.470238    0.228686    0.744489    11.00000   -1.20000
AFIX   0
C15   1    0.273018    0.148492    0.541229    11.00000    0.06200    0.08997 =
         0.05196   -0.02948   -0.02302    0.00160
C16   1    0.734399    0.048525    0.111404    11.00000    0.02737    0.03605 =
         0.04121   -0.00637   -0.01597   -0.00384
C17   1    0.937878   -0.018884    0.168357    11.00000    0.02953    0.03277 =
         0.04306   -0.00177   -0.01906   -0.00307
C18   1    0.892986    0.038032    0.249789    11.00000    0.03124    0.04749 =
         0.05197   -0.01150   -0.01716   -0.00157
AFIX  43
H18   2    0.798276    0.067727    0.275898    11.00000   -1.20000
AFIX   0
C19   1    0.985402    0.051702    0.293052    11.00000    0.04763    0.04869 =
         0.05225   -0.01692   -0.02378    0.00033
AFIX  43
H19   2    0.954217    0.092650    0.348165    11.00000   -1.20000
AFIX   0
C20   1    1.123140    0.006265    0.256835    11.00000    0.04657    0.03926 =
         0.06760   -0.00862   -0.03542   -0.00223
C21   1    1.168678   -0.054457    0.177081    11.00000    0.02871    0.04158 =
         0.06166   -0.00693   -0.02054   -0.00155
AFIX  43
H21   2    1.263265   -0.087121    0.152590    11.00000   -1.20000
AFIX   0
C22   1    1.076529   -0.067411    0.133307    11.00000    0.03736    0.03714 =
         0.04561   -0.00503   -0.01981   -0.00388
AFIX  43
H22   2    1.107767   -0.109735    0.078837    11.00000   -1.20000
AFIX   0
C23   1    1.221862    0.023360    0.303751    11.00000    0.05959    0.05537 =
         0.09072   -0.01192   -0.05205    0.00211
C24   1    0.606819    0.258113    0.142542    11.00000    0.02583    0.03175 =
         0.04556   -0.00532   -0.01846   -0.00695
C25   1    0.498608    0.245604    0.215992    11.00000    0.03503    0.03869 =
         0.04681   -0.00055   -0.01484   -0.00708
AFIX  43
H25   2    0.501337    0.171244    0.250417    11.00000   -1.20000
AFIX   0
C26   1    0.386088    0.341920    0.239257    11.00000    0.02653    0.05018 =
         0.04495   -0.00549   -0.01052   -0.00869
AFIX  43
H26   2    0.310579    0.333225    0.288646    11.00000   -1.20000
AFIX   0
C27   1    0.384643    0.450702    0.190020    11.00000    0.03022    0.03842 =
         0.04932   -0.01210   -0.02049   -0.00427
C28   1    0.493769    0.463376    0.117134    11.00000    0.03667    0.03381 =
         0.04659   -0.00530   -0.01961   -0.00713
AFIX  43
H28   2    0.493016    0.538443    0.083977    11.00000   -1.20000
AFIX   0
C29   1    0.603613    0.366068    0.093061    11.00000    0.02365    0.03824 =
         0.04506   -0.00432   -0.01501   -0.00944
AFIX  43
H29   2    0.677423    0.373695    0.042027    11.00000   -1.20000
AFIX   0
H1F   2    0.330060    0.317888    0.890141    11.00000   -1.50000
C30   1    0.265267    0.556221    0.212326    11.00000    0.03588    0.05328 =
         0.04655   -0.01451   -0.01845    0.00346
HKLF 4


REM  XZ054_0m_a.res in P-1
REM wR2 = 0.1660, GooF = S = 1.020, Restrained GooF = 0.986 for all data
REM R1 = 0.0586 for 3465 Fo > 4sig(Fo) and 0.1036 for all 5380 data
REM 500 parameters refined using 488 restraints

END

WGHT      0.0807      1.4207

REM Highest difference peak  0.838,  deepest hole -0.362,  1-sigma level  0.065
Q1    1   0.2128  0.2565  0.4800  11.00000  0.05    0.84
Q2    1   0.4016  0.2197  1.0163  11.00000  0.05    0.41
Q3    1   1.1715 -0.0468  0.4147  11.00000  0.05    0.28
Q4    1   0.1387  0.1422  0.5510  11.00000  0.05    0.28
Q5    1   1.2895 -0.0978  0.3254  11.00000  0.05    0.27
;
_shelx_res_checksum              76718
####################################################################### 
# 
# This file contains crystal structure data downloaded from the 
# Cambridge Structural Database (CSD) hosted by the Cambridge 
# Crystallographic Data Centre (CCDC).
# 
# Full information about CCDC data access policies and citation 
# guidelines are available at http://www.ccdc.cam.ac.uk/access/V1 
# 
# Audit and citation data items may have been added by the CCDC. 
# Please retain this information to preserve the provenance of 
# this file and to allow appropriate attribution of the data. 
# 
#######################################################################

data_XZ053_0m_A_a
_database_code_depnum_ccdc_archive 'CCDC 2542396'
loop_
_audit_author_name
_audit_author_address
'Xiadong Zhang'
;Tulane University
United States of America
;
_audit_update_record             
;
2026-03-30 deposited with the CCDC.	2026-06-19 downloaded from the CCDC.
;
_audit_creation_method           
;FinalCif 2024.9-1 by Daniel Kratzert, Freiburg 2026, 
https://dkratzert.de/finalcif.html
;
_shelx_SHELXL_version_number     2019/3
_chemical_name_systematic        ?
_chemical_name_common            'Randima Weerakonda Arachchige'
_chemical_formula_sum            'C19 H20 Cl F6 N3'
_chemical_formula_moiety         ?
_chemical_formula_weight         439.83
_chemical_melting_point          ?
_space_group_crystal_system      monoclinic
_space_group_IT_number           14
_space_group_name_H-M_alt        'P 21/c'
_space_group_name_Hall           '-P 2ybc'
_shelx_space_group_comment       
;
The symmetry employed for this shelxl refinement is uniquely defined
by the following loop, which should always be used as a source of
symmetry information in preference to the above space-group names.
They are only intended as comments.
;

loop_
_space_group_symop_operation_xyz
'x, y, z'
'-x, y+1/2, -z+1/2'
'-x, -y, -z'
'x, -y-1/2, z-1/2'

_cell_length_a                   12.8658(3)
_cell_length_b                   15.1322(4)
_cell_length_c                   11.0358(3)
_cell_angle_alpha                90
_cell_angle_beta                 106.7770(10)
_cell_angle_gamma                90
_cell_volume                     2057.08(9)
_cell_formula_units_Z            4
_cell_measurement_temperature    150(2)
_cell_measurement_reflns_used    7533
_cell_measurement_theta_min      2.351
_cell_measurement_theta_max      24.0431
_cell_measurement_wavelength     0.71073
_exptl_crystal_description       plate
_exptl_crystal_colour            'clear colourless'
_exptl_crystal_recrystallization_method ?
_exptl_crystal_density_meas      ?
_exptl_crystal_density_method    ?
_exptl_crystal_density_diffrn    1.42
_exptl_crystal_F_000             904
_exptl_crystal_size_max          0.215
_exptl_crystal_size_mid          0.099
_exptl_crystal_size_min          0.019
_exptl_absorpt_coefficient_mu    0.248
_exptl_absorpt_correction_type   Multi-Scan
_exptl_absorpt_correction_T_min  0.949
_exptl_absorpt_correction_T_max  0.995
_exptl_absorpt_process_details   
;Krause, L., Herbst-Irmer, R., Sheldrick, G. M., Stalke, D. (2015).
"Comparison of silver and molybdenum microfocus X-ray sources for single-crystal
 structure determination"
J. Appl. Cryst. 48, 3-10.
doi:10.1107/S1600576714022985
;
_exptl_absorpt_special_details   ?
_exptl_bruker_absorpt_correction_T_ratio 0.9412
_shelx_estimated_absorpt_T_min   0.949
_shelx_estimated_absorpt_T_max   0.995
_exptl_transmission_factor_min   ?
_exptl_transmission_factor_max   ?
_exptl_special_details           ?
_diffrn_ambient_temperature      150(2)
_diffrn_radiation_type           MoK\a
_diffrn_radiation_wavelength     0.71073
_diffrn_radiation_monochromator  'flat graphite'
_bruker_diffrn_measurement_temperature_device CryostreamPlus
_diffrn_radiation_probe          ?
_diffrn_source                   'sealed tube'
_diffrn_source_type              ?
_diffrn_source_target            Mo
_diffrn_source_voltage           50.0
_diffrn_source_current           30.0
_diffrn_detector                 CPAD
_diffrn_detector_type            PhotonIII_C7
_diffrn_detector_area_resol_mean 7.391
_diffrn_measurement_device       'FIXEDCHI diffractometer'
_diffrn_measurement_device_type  'Bruker D8'
_diffrn_measurement_method       '\w and \f scans'
_diffrn_measurement_specimen_support ?
_diffrn_measurement_details      
;<Phi   scan: start=   0.0; len= 180.0; end= 180.0 at [Counterclockwise Eulerian 
angles: dx= 50.00 mm theta=   0.000 deg omega=   0.000 deg chi=  54.818 deg] 
measure for 1.0 seconds; frame angle 1.00 degrees, wavelength=0.71076>
<Phi   scan: start= 180.0; len= 180.0; end= 360.0 at [Counterclockwise Eulerian 
angles: dx= 50.00 mm theta=   0.000 deg omega=   0.000 deg chi=  54.818 deg] 
measure for 1.0 seconds; frame angle 1.00 degrees, wavelength=0.71076>
<Omega scan: start= 183.9; len= 184.0; end= 367.9 at [Counterclockwise Eulerian 
angles: dx= 50.00 mm theta=   3.061 deg phi=   0.000 deg chi=  54.818 deg] 
measure for 30.0 seconds; frame angle 0.50 degrees, wavelength=0.71076>
<Omega scan: start= 183.9; len= 184.0; end= 367.9 at [Counterclockwise Eulerian 
angles: dx= 50.00 mm theta=   3.061 deg phi= 144.000 deg chi=  54.818 deg] 
measure for 30.0 seconds; frame angle 0.50 degrees, wavelength=0.71076>
<Omega scan: start= 183.9; len= 184.0; end= 367.9 at [Counterclockwise Eulerian 
angles: dx= 50.00 mm theta=   3.061 deg phi=  72.000 deg chi=  54.818 deg] 
measure for 30.0 seconds; frame angle 0.50 degrees, wavelength=0.71076>
;
_diffrn_measurement_bruker_total_exposure_time 33480.0
_diffrn_reflns_number            27280
_diffrn_reflns_av_unetI/netI     0.0275
_diffrn_reflns_av_R_equivalents  0.0385
_diffrn_reflns_theta_min         2.534
_diffrn_reflns_theta_max         25.073
_diffrn_reflns_theta_full        25.073
_diffrn_reflns_limit_h_min       -15
_diffrn_reflns_limit_h_max       14
_diffrn_reflns_limit_k_min       -18
_diffrn_reflns_limit_k_max       18
_diffrn_reflns_limit_l_min       -12
_diffrn_reflns_limit_l_max       13
_diffrn_reflns_reduction_process narrow-frame
_diffrn_measured_fraction_theta_max 0.995
_diffrn_measured_fraction_theta_full 0.995
_diffrn_reflns_Laue_measured_fraction_max 0.995
_diffrn_reflns_Laue_measured_fraction_full 0.995
_diffrn_reflns_point_group_measured_fraction_max 0.995
_diffrn_reflns_point_group_measured_fraction_full 0.995
_diffrn_reflns_bruker_av_norm_I  236.775
_diffrn_reflns_bruker_number_gt  19479
_reflns_number_total             3633
_reflns_number_gt                2777
_reflns_threshold_expression     'I > 2\s(I)'
_reflns_Friedel_coverage         0.000
_reflns_Friedel_fraction_max     .
_reflns_Friedel_fraction_full    .
_reflns_special_details          
;
 Reflections were merged by SHELXL according to the crystal
 class for the calculation of statistics and refinement.
 
 _reflns_Friedel_fraction is defined as the number of unique
 Friedel pairs measured divided by the number that would be
 possible theoretically, ignoring centric projections and
 systematic absences.
;
_computing_data_collection       'Bruker Instrument Service v8.5.5.6'
_computing_cell_refinement       'SAINT V8.41 (Bruker AXS LLC)'
_computing_data_reduction        'SAINT V8.41 (Bruker AXS LLC)'
_computing_structure_solution    'SHELXT 2018/2 (Sheldrick, 2018)'
_computing_structure_refinement  'SHELXL-2019/2 (Sheldrick, 2019)'
_computing_molecular_graphics    'shelXle (C.B. Huebschle, rev 1503)'
_computing_publication_material  ?
_computing_bruker_data_scaling   
'SADABS-2016/2 - Bruker AXS area detector scaling and absorption correction'
_refine_special_details          ?
_refine_ls_structure_factor_coef Fsqd
_refine_ls_matrix_type           full
_refine_ls_weighting_scheme      calc
_refine_ls_weighting_details     
'w=1/[\s^2^(Fo^2^)+(0.0421P)^2^+1.4683P] where P=(Fo^2^+2Fc^2^)/3'
_atom_sites_solution_primary     'Intrinsic Phasing'
_atom_sites_solution_secondary   ?
_atom_sites_solution_hydrogens   mixed
_refine_ls_hydrogen_treatment    mixed
_refine_ls_number_reflns         3633
_refine_ls_number_parameters     270
_refine_ls_number_restraints     245
_refine_ls_R_factor_all          0.0594
_refine_ls_R_factor_gt           0.0407
_refine_ls_wR_factor_ref         0.1033
_refine_ls_wR_factor_gt          0.0939
_refine_ls_goodness_of_fit_ref   1.033
_refine_ls_restrained_S_all      0.999
_refine_ls_shift/su_max          0.001
_refine_ls_shift/su_mean         0.000
_refine_diff_density_max         0.312
_refine_diff_density_min         -0.240
_refine_diff_density_rms         0.047
_refine_ls_extinction_method     none
_refine_ls_extinction_coef       .

loop_
_atom_type_symbol
_atom_type_description
_atom_type_scat_dispersion_real
_atom_type_scat_dispersion_imag
_atom_type_scat_source
C C 0.0033 0.0016 'International Tables Vol C Tables 4.2.6.8 and 6.1.1.4'
H H 0.0000 0.0000 'International Tables Vol C Tables 4.2.6.8 and 6.1.1.4'
Cl Cl 0.1484 0.1585 'International Tables Vol C Tables 4.2.6.8 and 6.1.1.4'
F F 0.0171 0.0103 'International Tables Vol C Tables 4.2.6.8 and 6.1.1.4'
N N 0.0061 0.0033 'International Tables Vol C Tables 4.2.6.8 and 6.1.1.4'

_geom_details                    
; All esds (except the esd in the dihedral angle between two l.s. planes)
 are estimated using the full covariance matrix.  The cell esds are taken
 into account individually in the estimation of esds in distances, angles
 and torsion angles; correlations between esds in cell parameters are only
 used when they are defined by crystal symmetry.  An approximate (isotropic)
 treatment of cell esds is used for estimating esds involving l.s. planes.
;
_geom_special_details            
;
 All esds (except the esd in the dihedral angle between two l.s. planes)
 are estimated using the full covariance matrix.  The cell esds are taken
 into account individually in the estimation of esds in distances, angles
 and torsion angles; correlations between esds in cell parameters are only
 used when they are defined by crystal symmetry.  An approximate (isotropic)
 treatment of cell esds is used for estimating esds involving l.s. planes.
;

loop_
_bruker_diffrn_runs_axis
_bruker_diffrn_runs_distance
_bruker_diffrn_runs_theta
_bruker_diffrn_runs_omega
_bruker_diffrn_runs_phi
_bruker_diffrn_runs_chi
_bruker_diffrn_runs_width
_bruker_diffrn_runs_images
_bruker_diffrn_runs_time
_bruker_diffrn_runs_wavelength
_bruker_diffrn_runs_voltage
_bruker_diffrn_runs_current
_bruker_diffrn_runs_temperature
Phi 50.0 0.0 0.0 0.0 54.8184 1.0 180 1.0 0.71076 50.0 30.0 ?
Phi 50.0 0.0 0.0 180.0 54.8184 1.0 180 1.0 0.71076 50.0 30.0 ?
Omega 50.0 3.0605 -176.067 0.0 54.74 0.5 368 30.0 0.71076 50.0 30.0 ?
Omega 50.0 3.0605 -176.067 144.0 54.74 0.5 368 30.0 0.71076 50.0 30.0 ?
Omega 50.0 3.0605 -176.067 72.0 54.74 0.5 368 30.0 0.71076 50.0 30.0 ?

loop_
_atom_site_label
_atom_site_type_symbol
_atom_site_fract_x
_atom_site_fract_y
_atom_site_fract_z
_atom_site_U_iso_or_equiv
_atom_site_adp_type
_atom_site_occupancy
_atom_site_site_symmetry_order
_atom_site_calc_flag
_atom_site_refinement_flags_posn
_atom_site_refinement_flags_adp
_atom_site_refinement_flags_occupancy
_atom_site_disorder_assembly
_atom_site_disorder_group
Cl1 Cl 0.51239(4) 0.89442(3) 0.11546(5) 0.03287(16) Uani 1 1 d . . . . .
F1 F 1.04677(11) 0.71731(11) 0.65320(14) 0.0568(4) Uani 1 1 d . U . . .
F2 F 1.07061(11) 0.78715(12) 0.49508(17) 0.0700(5) Uani 1 1 d . U . . .
F3 F 1.05449(12) 0.64624(11) 0.48968(16) 0.0639(5) Uani 1 1 d . U . . .
F4 F 0.97229(14) 0.44607(12) 0.1857(2) 0.0790(6) Uani 1 1 d . U . . .
F5 F 0.97535(12) 0.58383(11) 0.15252(17) 0.0628(5) Uani 1 1 d . U . . .
F6 F 0.89081(13) 0.49965(14) 0.00369(17) 0.0764(6) Uani 1 1 d . U . . .
N1 N 0.56074(14) 0.73182(12) 0.29594(18) 0.0276(4) Uani 1 1 d . U . . .
H2 H 0.534(2) 0.7782(17) 0.251(2) 0.041 Uiso 1 1 d . U . . .
N2 N 0.53629(14) 0.57828(12) 0.28472(17) 0.0276(4) Uani 1 1 d . U . . .
H1 H 0.510(2) 0.5365(17) 0.314(2) 0.041 Uiso 1 1 d . U . . .
N3 N 0.38856(14) 0.67197(11) 0.25863(17) 0.0284(4) Uani 1 1 d . U . . .
C1 C 0.49471(16) 0.66021(13) 0.28039(19) 0.0260(5) Uani 1 1 d . U . . .
C2 C 0.34266(18) 0.75893(15) 0.2764(2) 0.0334(5) Uani 1 1 d . U . . .
H2A H 0.263706 0.758425 0.233130 0.040 Uiso 1 1 calc R U . . .
H2B H 0.375913 0.804844 0.235602 0.040 Uiso 1 1 calc R U . . .
C3 C 0.3602(2) 0.78350(18) 0.4128(3) 0.0530(7) Uani 1 1 d . U . . .
H3A H 0.329733 0.842272 0.417699 0.080 Uiso 1 1 calc R U . . .
H3B H 0.438220 0.784114 0.456580 0.080 Uiso 1 1 calc R U . . .
H3C H 0.324241 0.740132 0.452946 0.080 Uiso 1 1 calc R U . . .
C4 C 0.31033(18) 0.59956(15) 0.2121(2) 0.0345(5) Uani 1 1 d . U . . .
H4A H 0.347136 0.551161 0.180298 0.041 Uiso 1 1 calc R U . . .
H4B H 0.250453 0.621487 0.140257 0.041 Uiso 1 1 calc R U . . .
C5 C 0.2630(2) 0.56308(18) 0.3125(3) 0.0452(6) Uani 1 1 d . U . . .
H5A H 0.213366 0.514416 0.276847 0.068 Uiso 1 1 calc R U . . .
H5B H 0.223313 0.609898 0.341547 0.068 Uiso 1 1 calc R U . . .
H5C H 0.321828 0.541299 0.384151 0.068 Uiso 1 1 calc R U . . .
C6 C 0.67364(16) 0.73102(13) 0.3587(2) 0.0258(5) Uani 1 1 d . U . . .
C7 C 0.71656(18) 0.68119(14) 0.4672(2) 0.0302(5) Uani 1 1 d . U . . .
H7 H 0.669845 0.648725 0.503538 0.036 Uiso 1 1 calc R U . . .
C8 C 0.82729(18) 0.67906(15) 0.5220(2) 0.0330(5) Uani 1 1 d . U . . .
H8 H 0.856907 0.643562 0.594770 0.040 Uiso 1 1 calc R U . . .
C9 C 0.89597(17) 0.72838(14) 0.4716(2) 0.0320(5) Uani 1 1 d . U . . .
C10 C 0.85232(18) 0.78154(16) 0.3676(2) 0.0369(6) Uani 1 1 d . U . . .
H10 H 0.898637 0.817357 0.334984 0.044 Uiso 1 1 calc R U . . .
C11 C 0.74144(17) 0.78282(15) 0.3108(2) 0.0336(5) Uani 1 1 d . U . . .
H11 H 0.711749 0.819212 0.239007 0.040 Uiso 1 1 calc R U . . .
C12 C 1.01552(19) 0.72059(17) 0.5262(2) 0.0431(6) Uani 1 1 d . U . . .
C13 C 0.62760(16) 0.55833(13) 0.2421(2) 0.0275(5) Uani 1 1 d . U . . .
C14 C 0.70501(18) 0.49923(14) 0.3101(2) 0.0314(5) Uani 1 1 d . U . . .
H14 H 0.695297 0.470227 0.382361 0.038 Uiso 1 1 calc R U . . .
C15 C 0.79633(18) 0.48287(14) 0.2718(2) 0.0342(5) Uani 1 1 d . U . . .
H15 H 0.849679 0.442455 0.317892 0.041 Uiso 1 1 calc R U . . .
C16 C 0.81040(18) 0.52513(14) 0.1664(2) 0.0328(5) Uani 1 1 d . U . . .
C17 C 0.7316(2) 0.58144(16) 0.0970(2) 0.0424(6) Uani 1 1 d . U . . .
H17 H 0.740544 0.609226 0.023463 0.051 Uiso 1 1 calc R U . . .
C18 C 0.6395(2) 0.59769(16) 0.1339(2) 0.0386(6) Uani 1 1 d . U . . .
H18 H 0.584576 0.635803 0.085124 0.046 Uiso 1 1 calc R U . . .
C19 C 0.9114(2) 0.51299(16) 0.1283(3) 0.0423(6) Uani 1 1 d . U . . .

loop_
_atom_site_aniso_label
_atom_site_aniso_U_11
_atom_site_aniso_U_22
_atom_site_aniso_U_33
_atom_site_aniso_U_23
_atom_site_aniso_U_13
_atom_site_aniso_U_12
Cl1 0.0339(3) 0.0251(3) 0.0431(3) 0.0042(2) 0.0167(3) 0.0060(2)
F1 0.0353(8) 0.0771(11) 0.0470(9) 0.0059(8) -0.0055(7) 0.0014(7)
F2 0.0263(8) 0.0814(12) 0.0933(13) 0.0365(10) 0.0030(8) -0.0108(8)
F3 0.0405(9) 0.0752(11) 0.0716(11) -0.0027(9) 0.0091(8) 0.0217(8)
F4 0.0636(11) 0.0678(11) 0.1278(16) 0.0315(11) 0.0626(11) 0.0346(9)
F5 0.0416(9) 0.0603(10) 0.0960(13) -0.0160(9) 0.0350(9) -0.0128(7)
F6 0.0481(10) 0.1246(16) 0.0675(12) -0.0333(11) 0.0339(9) -0.0037(10)
N1 0.0211(9) 0.0247(9) 0.0369(11) 0.0061(8) 0.0085(8) 0.0012(7)
N2 0.0244(10) 0.0246(9) 0.0368(11) 0.0027(8) 0.0135(8) -0.0001(7)
N3 0.0213(10) 0.0280(9) 0.0370(11) 0.0000(8) 0.0099(8) 0.0000(7)
C1 0.0243(11) 0.0281(11) 0.0275(12) 0.0029(9) 0.0105(9) 0.0002(9)
C2 0.0229(11) 0.0323(12) 0.0455(14) 0.0051(10) 0.0108(10) 0.0070(9)
C3 0.0580(18) 0.0479(16) 0.0503(16) -0.0071(13) 0.0110(14) 0.0165(13)
C4 0.0219(11) 0.0366(12) 0.0415(14) -0.0011(10) 0.0037(10) -0.0036(10)
C5 0.0318(13) 0.0496(15) 0.0553(16) 0.0024(13) 0.0142(12) -0.0095(11)
C6 0.0229(11) 0.0255(11) 0.0304(12) -0.0004(9) 0.0096(9) 0.0007(9)
C7 0.0309(12) 0.0314(12) 0.0298(12) 0.0012(9) 0.0109(10) -0.0049(9)
C8 0.0324(13) 0.0347(12) 0.0298(12) 0.0051(10) 0.0055(10) -0.0014(10)
C9 0.0251(11) 0.0343(12) 0.0351(13) 0.0023(10) 0.0065(10) 0.0006(9)
C10 0.0270(12) 0.0441(14) 0.0409(14) 0.0112(11) 0.0120(11) -0.0042(10)
C11 0.0258(12) 0.0391(13) 0.0354(13) 0.0119(10) 0.0081(10) -0.0012(10)
C12 0.0311(13) 0.0489(15) 0.0471(16) 0.0101(12) 0.0077(12) 0.0015(11)
C13 0.0228(11) 0.0247(11) 0.0371(13) -0.0023(9) 0.0121(10) 0.0004(9)
C14 0.0315(12) 0.0272(11) 0.0374(13) 0.0047(9) 0.0131(10) 0.0017(9)
C15 0.0278(12) 0.0293(12) 0.0452(14) 0.0019(10) 0.0099(11) 0.0067(9)
C16 0.0296(12) 0.0269(11) 0.0456(14) -0.0056(10) 0.0168(11) 0.0005(9)
C17 0.0494(15) 0.0425(14) 0.0447(15) 0.0107(11) 0.0284(13) 0.0104(12)
C18 0.0384(14) 0.0431(14) 0.0387(14) 0.0130(11) 0.0179(11) 0.0144(11)
C19 0.0376(14) 0.0389(14) 0.0570(17) -0.0059(12) 0.0240(12) 0.0021(11)

loop_
_geom_bond_atom_site_label_1
_geom_bond_atom_site_label_2
_geom_bond_distance
_geom_bond_site_symmetry_2
_geom_bond_publ_flag
F1 C12 1.343(3) . ?
F2 C12 1.332(3) . ?
F3 C12 1.340(3) . ?
F4 C19 1.324(3) . ?
F5 C19 1.330(3) . ?
F6 C19 1.338(3) . ?
N1 C1 1.357(3) . ?
N1 C6 1.417(3) . ?
N1 H2 0.87(3) . ?
N2 C1 1.346(3) . ?
N2 C13 1.418(3) . ?
N2 H1 0.82(3) . ?
N3 C1 1.329(3) . ?
N3 C4 1.476(3) . ?
N3 C2 1.479(3) . ?
C2 C3 1.502(3) . ?
C2 H2A 0.9900 . ?
C2 H2B 0.9900 . ?
C3 H3A 0.9800 . ?
C3 H3B 0.9800 . ?
C3 H3C 0.9800 . ?
C4 C5 1.514(3) . ?
C4 H4A 0.9900 . ?
C4 H4B 0.9900 . ?
C5 H5A 0.9800 . ?
C5 H5B 0.9800 . ?
C5 H5C 0.9800 . ?
C6 C11 1.386(3) . ?
C6 C7 1.388(3) . ?
C7 C8 1.378(3) . ?
C7 H7 0.9500 . ?
C8 C9 1.389(3) . ?
C8 H8 0.9500 . ?
C9 C10 1.381(3) . ?
C9 C12 1.486(3) . ?
C10 C11 1.383(3) . ?
C10 H10 0.9500 . ?
C11 H11 0.9500 . ?
C13 C18 1.382(3) . ?
C13 C14 1.387(3) . ?
C14 C15 1.381(3) . ?
C14 H14 0.9500 . ?
C15 C16 1.384(3) . ?
C15 H15 0.9500 . ?
C16 C17 1.375(3) . ?
C16 C19 1.489(3) . ?
C17 C18 1.382(3) . ?
C17 H17 0.9500 . ?
C18 H18 0.9500 . ?

loop_
_geom_angle_atom_site_label_1
_geom_angle_atom_site_label_2
_geom_angle_atom_site_label_3
_geom_angle
_geom_angle_site_symmetry_1
_geom_angle_site_symmetry_3
_geom_angle_publ_flag
C1 N1 C6 124.81(18) . . ?
C1 N1 H2 116.3(17) . . ?
C6 N1 H2 117.7(16) . . ?
C1 N2 C13 122.90(18) . . ?
C1 N2 H1 121.3(18) . . ?
C13 N2 H1 115.8(18) . . ?
C1 N3 C4 121.71(18) . . ?
C1 N3 C2 121.62(17) . . ?
C4 N3 C2 116.65(17) . . ?
N3 C1 N2 120.47(18) . . ?
N3 C1 N1 119.29(18) . . ?
N2 C1 N1 120.22(18) . . ?
N3 C2 C3 113.76(19) . . ?
N3 C2 H2A 108.8 . . ?
C3 C2 H2A 108.8 . . ?
N3 C2 H2B 108.8 . . ?
C3 C2 H2B 108.8 . . ?
H2A C2 H2B 107.7 . . ?
C2 C3 H3A 109.5 . . ?
C2 C3 H3B 109.5 . . ?
H3A C3 H3B 109.5 . . ?
C2 C3 H3C 109.5 . . ?
H3A C3 H3C 109.5 . . ?
H3B C3 H3C 109.5 . . ?
N3 C4 C5 113.21(19) . . ?
N3 C4 H4A 108.9 . . ?
C5 C4 H4A 108.9 . . ?
N3 C4 H4B 108.9 . . ?
C5 C4 H4B 108.9 . . ?
H4A C4 H4B 107.7 . . ?
C4 C5 H5A 109.5 . . ?
C4 C5 H5B 109.5 . . ?
H5A C5 H5B 109.5 . . ?
C4 C5 H5C 109.5 . . ?
H5A C5 H5C 109.5 . . ?
H5B C5 H5C 109.5 . . ?
C11 C6 C7 119.92(19) . . ?
C11 C6 N1 118.56(19) . . ?
C7 C6 N1 121.51(18) . . ?
C8 C7 C6 119.6(2) . . ?
C8 C7 H7 120.2 . . ?
C6 C7 H7 120.2 . . ?
C7 C8 C9 120.6(2) . . ?
C7 C8 H8 119.7 . . ?
C9 C8 H8 119.7 . . ?
C10 C9 C8 119.5(2) . . ?
C10 C9 C12 120.5(2) . . ?
C8 C9 C12 119.9(2) . . ?
C9 C10 C11 120.2(2) . . ?
C9 C10 H10 119.9 . . ?
C11 C10 H10 119.9 . . ?
C10 C11 C6 120.0(2) . . ?
C10 C11 H11 120.0 . . ?
C6 C11 H11 120.0 . . ?
F2 C12 F3 106.5(2) . . ?
F2 C12 F1 106.0(2) . . ?
F3 C12 F1 104.92(19) . . ?
F2 C12 C9 113.6(2) . . ?
F3 C12 C9 112.2(2) . . ?
F1 C12 C9 112.9(2) . . ?
C18 C13 C14 120.3(2) . . ?
C18 C13 N2 120.25(19) . . ?
C14 C13 N2 119.49(19) . . ?
C15 C14 C13 119.5(2) . . ?
C15 C14 H14 120.3 . . ?
C13 C14 H14 120.3 . . ?
C14 C15 C16 120.2(2) . . ?
C14 C15 H15 119.9 . . ?
C16 C15 H15 119.9 . . ?
C17 C16 C15 120.0(2) . . ?
C17 C16 C19 118.8(2) . . ?
C15 C16 C19 121.1(2) . . ?
C16 C17 C18 120.2(2) . . ?
C16 C17 H17 119.9 . . ?
C18 C17 H17 119.9 . . ?
C13 C18 C17 119.8(2) . . ?
C13 C18 H18 120.1 . . ?
C17 C18 H18 120.1 . . ?
F4 C19 F5 105.9(2) . . ?
F4 C19 F6 106.9(2) . . ?
F5 C19 F6 104.8(2) . . ?
F4 C19 C16 113.7(2) . . ?
F5 C19 C16 112.53(19) . . ?
F6 C19 C16 112.2(2) . . ?

loop_
_geom_torsion_atom_site_label_1
_geom_torsion_atom_site_label_2
_geom_torsion_atom_site_label_3
_geom_torsion_atom_site_label_4
_geom_torsion
_geom_torsion_site_symmetry_1
_geom_torsion_site_symmetry_2
_geom_torsion_site_symmetry_3
_geom_torsion_site_symmetry_4
_geom_torsion_publ_flag
C4 N3 C1 N2 -13.1(3) . . . . ?
C2 N3 C1 N2 168.56(19) . . . . ?
C4 N3 C1 N1 165.65(19) . . . . ?
C2 N3 C1 N1 -12.6(3) . . . . ?
C13 N2 C1 N3 146.0(2) . . . . ?
C13 N2 C1 N1 -32.8(3) . . . . ?
C6 N1 C1 N3 158.27(19) . . . . ?
C6 N1 C1 N2 -22.9(3) . . . . ?
C1 N3 C2 C3 -74.5(3) . . . . ?
C4 N3 C2 C3 107.2(2) . . . . ?
C1 N3 C4 C5 106.4(2) . . . . ?
C2 N3 C4 C5 -75.2(2) . . . . ?
C1 N1 C6 C11 142.3(2) . . . . ?
C1 N1 C6 C7 -38.9(3) . . . . ?
C11 C6 C7 C8 -4.2(3) . . . . ?
N1 C6 C7 C8 177.0(2) . . . . ?
C6 C7 C8 C9 1.9(3) . . . . ?
C7 C8 C9 C10 1.6(3) . . . . ?
C7 C8 C9 C12 -175.7(2) . . . . ?
C8 C9 C10 C11 -2.7(4) . . . . ?
C12 C9 C10 C11 174.6(2) . . . . ?
C9 C10 C11 C6 0.4(4) . . . . ?
C7 C6 C11 C10 3.1(3) . . . . ?
N1 C6 C11 C10 -178.1(2) . . . . ?
C10 C9 C12 F2 20.5(3) . . . . ?
C8 C9 C12 F2 -162.3(2) . . . . ?
C10 C9 C12 F3 -100.4(3) . . . . ?
C8 C9 C12 F3 76.8(3) . . . . ?
C10 C9 C12 F1 141.2(2) . . . . ?
C8 C9 C12 F1 -41.5(3) . . . . ?
C1 N2 C13 C18 -39.5(3) . . . . ?
C1 N2 C13 C14 140.3(2) . . . . ?
C18 C13 C14 C15 2.7(3) . . . . ?
N2 C13 C14 C15 -177.1(2) . . . . ?
C13 C14 C15 C16 0.0(3) . . . . ?
C14 C15 C16 C17 -2.1(3) . . . . ?
C14 C15 C16 C19 176.0(2) . . . . ?
C15 C16 C17 C18 1.6(4) . . . . ?
C19 C16 C17 C18 -176.6(2) . . . . ?
C14 C13 C18 C17 -3.2(4) . . . . ?
N2 C13 C18 C17 176.5(2) . . . . ?
C16 C17 C18 C13 1.1(4) . . . . ?
C17 C16 C19 F4 -168.2(2) . . . . ?
C15 C16 C19 F4 13.7(3) . . . . ?
C17 C16 C19 F5 71.4(3) . . . . ?
C15 C16 C19 F5 -106.8(3) . . . . ?
C17 C16 C19 F6 -46.6(3) . . . . ?
C15 C16 C19 F6 135.2(2) . . . . ?

loop_
_geom_hbond_atom_site_label_D
_geom_hbond_atom_site_label_H
_geom_hbond_atom_site_label_A
_geom_hbond_distance_DH
_geom_hbond_distance_HA
_geom_hbond_distance_DA
_geom_hbond_angle_DHA
_geom_hbond_site_symmetry_A
_geom_hbond_publ_flag
N1 H2 Cl1 0.87(3) 2.27(3) 3.1133(19) 162(2) . yes
N2 H1 Cl1 0.82(3) 2.33(3) 3.1216(19) 160(2) 2_645 yes
C2 H2B Cl1 0.99 2.83 3.790(2) 163.1 . yes
C7 H7 Cl1 0.95 2.74 3.656(2) 162.6 4_576 yes
C11 H11 Cl1 0.95 2.78 3.538(2) 137.6 . yes
C14 H14 Cl1 0.95 2.91 3.513(2) 122.1 2_645 yes

_shelx_res_file                  
;
TITL XZ053_0m_A_a.res in P2(1)/c
    XZ053_0m_A_a.res
    created by SHELXL-2019/3 at 08:32:52 on 04-Mar-2026
REM Old TITL XZ053_0m_A in P2(1)/c
REM SHELXT solution in P2(1)/c: R1 0.165, Rweak 0.007, Alpha 0.025
REM <I/s>   0.346 for  158 systematic absences,  Orientation as input
REM Formula found by SHELXT:  C19 Cl F6 N3
CELL  0.71073  12.8658  15.1322  11.0358   90.000  106.777   90.000
ZERR    4.000   0.0003   0.0004   0.0003    0.000    0.001    0.000
LATT  1
SYMM -X, 1/2+Y, 1/2-Z
SFAC C H CL F N
UNIT 76 80 4 24 12
TEMP -123
SIZE 0.019 0.099 0.215
L.S. 10
DELU
SIMU
BOND $H
CONF
HTAB N1 Cl1
EQIV $1 -x+1, y-1/2, -z+1/2
HTAB N2 Cl1_$1
HTAB C2 Cl1
EQIV $2 x, -y+3/2, z+1/2
HTAB C7 Cl1_$2
HTAB C11 Cl1
HTAB C14 Cl1_$1
ACTA 50.15
LIST 4
OMIT 3 4 3
OMIT 4 2 3
OMIT -5 5 3
OMIT 2 8 3
OMIT 0 1 1
OMIT 1 1 0
FMAP 2
PLAN 5
WGHT    0.042100    1.468300
FVAR       0.56413
CL1   3    0.512388    0.894420    0.115462    11.00000    0.03392    0.02510 =
         0.04313    0.00418    0.01673    0.00601
F1    4    1.046767    0.717309    0.653204    11.00000    0.03535    0.07708 =
         0.04700    0.00590   -0.00545    0.00142
F2    4    1.070606    0.787147    0.495079    11.00000    0.02632    0.08136 =
         0.09335    0.03650    0.00302   -0.01078
F3    4    1.054489    0.646236    0.489678    11.00000    0.04052    0.07520 =
         0.07162   -0.00274    0.00908    0.02171
F4    4    0.972290    0.446065    0.185738    11.00000    0.06357    0.06776 =
         0.12779    0.03152    0.06262    0.03461
F5    4    0.975352    0.583829    0.152523    11.00000    0.04163    0.06025 =
         0.09604   -0.01601    0.03498   -0.01276
F6    4    0.890813    0.499655    0.003686    11.00000    0.04812    0.12457 =
         0.06746   -0.03327    0.03387   -0.00371
N1    5    0.560738    0.731817    0.295935    11.00000    0.02112    0.02473 =
         0.03693    0.00613    0.00849    0.00117
H2    2    0.534101    0.778160    0.251106    11.00000   -1.50000
N2    5    0.536291    0.578280    0.284721    11.00000    0.02438    0.02461 =
         0.03683    0.00270    0.01352   -0.00014
H1    2    0.510373    0.536485    0.314111    11.00000   -1.50000
N3    5    0.388559    0.671968    0.258630    11.00000    0.02135    0.02798 =
         0.03695    0.00003    0.00994   -0.00003
C1    1    0.494714    0.660211    0.280387    11.00000    0.02432    0.02814 =
         0.02749    0.00290    0.01053    0.00019
C2    1    0.342660    0.758934    0.276442    11.00000    0.02287    0.03230 =
         0.04553    0.00509    0.01077    0.00702
AFIX  23
H2A   2    0.263706    0.758425    0.233130    11.00000   -1.20000
H2B   2    0.375913    0.804844    0.235602    11.00000   -1.20000
AFIX   0
C3    1    0.360241    0.783497    0.412761    11.00000    0.05799    0.04785 =
         0.05029   -0.00710    0.01101    0.01653
AFIX 137
H3A   2    0.329733    0.842272    0.417699    11.00000   -1.50000
H3B   2    0.438220    0.784114    0.456580    11.00000   -1.50000
H3C   2    0.324241    0.740132    0.452946    11.00000   -1.50000
AFIX   0
C4    1    0.310330    0.599556    0.212139    11.00000    0.02193    0.03663 =
         0.04151   -0.00113    0.00366   -0.00358
AFIX  23
H4A   2    0.347136    0.551161    0.180298    11.00000   -1.20000
H4B   2    0.250453    0.621487    0.140257    11.00000   -1.20000
AFIX   0
C5    1    0.263041    0.563077    0.312518    11.00000    0.03181    0.04959 =
         0.05531    0.00235    0.01416   -0.00949
AFIX 137
H5A   2    0.213366    0.514416    0.276847    11.00000   -1.50000
H5B   2    0.223313    0.609898    0.341547    11.00000   -1.50000
H5C   2    0.321828    0.541299    0.384151    11.00000   -1.50000
AFIX   0
C6    1    0.673641    0.731015    0.358682    11.00000    0.02286    0.02553 =
         0.03036   -0.00044    0.00961    0.00071
C7    1    0.716557    0.681192    0.467200    11.00000    0.03091    0.03142 =
         0.02976    0.00124    0.01091   -0.00486
AFIX  43
H7    2    0.669845    0.648725    0.503538    11.00000   -1.20000
AFIX   0
C8    1    0.827288    0.679061    0.521969    11.00000    0.03241    0.03474 =
         0.02980    0.00509    0.00554   -0.00138
AFIX  43
H8    2    0.856907    0.643562    0.594770    11.00000   -1.20000
AFIX   0
C9    1    0.895974    0.728378    0.471637    11.00000    0.02512    0.03428 =
         0.03513    0.00228    0.00655    0.00061
C10   1    0.852316    0.781543    0.367618    11.00000    0.02703    0.04409 =
         0.04089    0.01116    0.01205   -0.00423
AFIX  43
H10   2    0.898637    0.817357    0.334984    11.00000   -1.20000
AFIX   0
C11   1    0.741441    0.782823    0.310824    11.00000    0.02581    0.03913 =
         0.03545    0.01189    0.00810   -0.00121
AFIX  43
H11   2    0.711749    0.819212    0.239007    11.00000   -1.20000
AFIX   0
C12   1    1.015517    0.720592    0.526201    11.00000    0.03105    0.04885 =
         0.04705    0.01005    0.00772    0.00150
C13   1    0.627602    0.558329    0.242105    11.00000    0.02278    0.02467 =
         0.03714   -0.00226    0.01212    0.00036
C14   1    0.705010    0.499226    0.310054    11.00000    0.03149    0.02722 =
         0.03743    0.00473    0.01313    0.00175
AFIX  43
H14   2    0.695297    0.470227    0.382361    11.00000   -1.20000
AFIX   0
C15   1    0.796330    0.482865    0.271757    11.00000    0.02780    0.02928 =
         0.04524    0.00186    0.00990    0.00665
AFIX  43
H15   2    0.849679    0.442455    0.317892    11.00000   -1.20000
AFIX   0
C16   1    0.810396    0.525130    0.166414    11.00000    0.02963    0.02687 =
         0.04564   -0.00560    0.01683    0.00053
C17   1    0.731615    0.581436    0.097002    11.00000    0.04938    0.04251 =
         0.04472    0.01065    0.02841    0.01040
AFIX  43
H17   2    0.740544    0.609226    0.023463    11.00000   -1.20000
AFIX   0
C18   1    0.639511    0.597693    0.133938    11.00000    0.03839    0.04313 =
         0.03867    0.01305    0.01790    0.01438
AFIX  43
H18   2    0.584576    0.635803    0.085124    11.00000   -1.20000
AFIX   0
C19   1    0.911443    0.512994    0.128283    11.00000    0.03760    0.03890 =
         0.05700   -0.00593    0.02402    0.00205
HKLF 4


REM  XZ053_0m_A_a.res in P2(1)/c
REM wR2 = 0.1033, GooF = S = 1.033, Restrained GooF = 0.999 for all data
REM R1 = 0.0407 for 2777 Fo > 4sig(Fo) and 0.0594 for all 3633 data
REM 270 parameters refined using 245 restraints

END

WGHT      0.0421      1.4683

REM Highest difference peak  0.312,  deepest hole -0.240,  1-sigma level  0.047
Q1    1   0.9130  0.4375  0.0759  11.00000  0.05    0.31
Q2    1   1.0600  0.7309  0.4455  11.00000  0.05    0.28
Q3    1   0.9976  0.4993  0.2670  11.00000  0.05    0.26
Q4    1   0.9962  0.5297  0.2236  11.00000  0.05    0.23
Q5    1   0.9166  0.5550  0.0416  11.00000  0.05    0.19
;
_shelx_res_checksum              75340
